# Supplementary material for: Crystal structure of (4-fluoro­phenyl-κC 1)iodido­(N,N,N′,N′-tetra­methyl­ethylenedi­amine-κ2 N,N′)palladium(II)
Source: Acta Crystallogr E Crystallogr Commun. 2015 Apr 30;71(Pt 5):m124–5. doi: 10.1107/S2056989015008014 (PMC4420056; doi:10.1107/S2056989015008014)
Supplement: Supplementary file 1 [file e-71-0m124-sup1.cif]

##############################################################################
#                                                                            #
# This CIF contains the data in a paper accepted for publication in          #
# Acta Crystallographica Section E. It conforms to the requirements of       #
# Notes for Authors for Acta Crystallographica Section E, and has been       #
# peer reviewed under the auspices of the IUCr Commission on Journals.       #
#                                                                            #
# Full details of the Crystallographic Information File format               #
# are given in the paper "The Crystallographic Information File (CIF):       #
# a New Standard Archive File for Crystallography" by S. R. Hall, F. H.      #
# Allen and I. D. Brown [Acta Cryst. (1991), A47, 655-685].                  #
#                                                                            #
# The current version of the core CIF dictionary is obtainable from          #
# ftp://ftp.iucr.org/pub/cif_core.dic.                                       #
#                                                                            #
# Software is freely available for graphical display of the structure(s)     #
# in this CIF. For information consult the CIF software page                 #
# http://www.iucr.org/resources/cif/software.                                #
#                                                                            #
# This file may be used for bona fide research purposes within the           #
# scientific community so long as proper attribution is given to the journal # 
# article from which it was obtained.                                        #
#                                                                            #
##############################################################################
data_I
_database_code_depnum_ccdc_archive 'CCDC 1061123'
_audit_creation_method     SHELXL-97
_chemical_name_systematic
;\
(4-Fluorophenyl-\k<i>C</i>^1^)iodido(<i>N</i>,<i>N</i>,<i>N</i>',<i>N</i>'-\
tetramethylethylenediamine-\k^2^<i>N</i>,<i>N</i>')palladium(II)
;
_chemical_name_common     ?
_chemical_formula_moiety     'C12 H20 F I N2 Pd'
_chemical_formula_sum     'C12 H20 F I N2 Pd'
_chemical_formula_iupac     '[Pd (C6 H4 F) I (C6 H16 N2)]'
_chemical_formula_weight     444.60
_chemical_melting_point     ?
_symmetry_cell_setting     monoclinic
_symmetry_space_group_name_H-M     'C 2/c'
_symmetry_space_group_name_Hall     '-C 2yc'
loop_
    _symmetry_equiv_pos_as_xyz
    'x, y, z'
    '-x, y, -z+1/2'
    'x+1/2, y+1/2, z'
    '-x+1/2, y+1/2, -z+1/2'
    '-x, -y, -z'
    'x, -y, z-1/2'
    '-x+1/2, -y+1/2, -z'
    'x+1/2, -y+1/2, z-1/2'
_cell_length_a     9.456(2)
_cell_length_b     12.802(3)
_cell_length_c     24.953(5)
_cell_angle_alpha     90.00
_cell_angle_beta     93.152(2)
_cell_angle_gamma     90.00
_cell_volume     3015.9(11)
_cell_formula_units_Z     8
_cell_measurement_reflns_used     8524
_cell_measurement_theta_min     2.68
_cell_measurement_theta_max     28.27
_cell_measurement_temperature     296(2)
_cell_special_details     ?
_exptl_crystal_description     block
_exptl_crystal_colour     colorless
_exptl_crystal_size_max     0.26
_exptl_crystal_size_mid     0.24
_exptl_crystal_size_min     0.20
_exptl_crystal_density_diffrn     1.958
_exptl_crystal_density_meas     ?
_exptl_crystal_density_method     'not measured'
_exptl_crystal_F_000     1712
_exptl_absorpt_coefficient_mu     3.271
_exptl_absorpt_correction_type     multi-scan
_exptl_absorpt_process_details
;
(SADABS; Bruker, 2007)
;
_exptl_absorpt_correction_T_min     0.4834
_exptl_absorpt_correction_T_max     0.5607
_exptl_special_details     ?
_diffrn_ambient_temperature     296(2)
_diffrn_radiation_type     MoK\a
_diffrn_radiation_wavelength     0.71073
_diffrn_radiation_source     'fine-focus sealed tube'
_diffrn_radiation_monochromator     graphite
_diffrn_measurement_device_type     'Bruker APEXII CCD'
_diffrn_measurement_method     '\f and \w scans'
_diffrn_detector_area_resol_mean     ?
_diffrn_reflns_number     10757
_diffrn_reflns_av_R_equivalents     0.0579
_diffrn_reflns_av_sigmaI/netI     0.0492
_diffrn_reflns_theta_min     2.68
_diffrn_reflns_theta_max     25.60
_diffrn_reflns_theta_full     25.60
_diffrn_measured_fraction_theta_max     0.993
_diffrn_measured_fraction_theta_full     0.993
_diffrn_reflns_limit_h_min     -11
_diffrn_reflns_limit_h_max     11
_diffrn_reflns_limit_k_min     -15
_diffrn_reflns_limit_k_max     11
_diffrn_reflns_limit_l_min     -30
_diffrn_reflns_limit_l_max     30
_refine_special_details
;
Refinement of <i>F</i>^2^ against ALL reflections. The weighted <i>R</i>-factor
<i>wR</i> and goodness of fit <i>S</i> are based on <i>F</i>^2^, conventional
<i>R</i>-factors <i>R</i> are based on <i>F</i>, with <i>F</i> set to zero for
negative <i>F</i>^2^. The threshold expression of <i>F</i>^2^ >
\s(<i>F</i>^2^) is used only for calculating <i>R</i>-factors(gt) <i>etc</i>.
and is not relevant to the choice of reflections for refinement.
<i>R</i>-factors based on <i>F</i>^2^ are statistically about twice as large
as those based on <i>F</i>, and <i>R</i>- factors based on ALL data will be
even larger.
;
_reflns_number_total     2827
_reflns_number_gt     2736
_reflns_threshold_expression     I>2\s(I)
_refine_ls_structure_factor_coef     Fsqd
_refine_ls_matrix_type     full
_refine_ls_R_factor_all     0.0409
_refine_ls_R_factor_gt     0.0391
_refine_ls_wR_factor_gt     0.1179
_refine_ls_wR_factor_ref     0.1199
_refine_ls_goodness_of_fit_ref     1.001
_refine_ls_restrained_S_all     1.001
_refine_ls_number_reflns     2827
_refine_ls_number_parameters     158
_refine_ls_number_restraints     0
_refine_ls_number_constraints     ?
_refine_ls_hydrogen_treatment     constr
_refine_ls_weighting_scheme     calc
_refine_ls_weighting_details
        'calc w=1/[\s^2^(Fo^2^)+(0.0848P)^2^+14.1377P] where P=(Fo^2^+2Fc^2^)/3'
_atom_sites_solution_hydrogens     geom
_atom_sites_solution_primary     direct
_atom_sites_solution_secondary     difmap
_refine_ls_shift/su_max     0.001
_refine_ls_shift/su_mean     0.000
_refine_diff_density_max     1.146
_refine_diff_density_min     -1.763
_refine_ls_extinction_method     none
_refine_ls_extinction_coef     ?
_refine_ls_abs_structure_details     ?
_refine_ls_abs_structure_Flack     ?
loop_
    _atom_type_symbol
    _atom_type_description
    _atom_type_scat_dispersion_real
    _atom_type_scat_dispersion_imag
    _atom_type_scat_source
    'C' 'C' 0.0033 0.0016
                         'International Tables Vol C Tables 4.2.6.8 and 6.1.1.4'
    'H' 'H' 0.0000 0.0000
                         'International Tables Vol C Tables 4.2.6.8 and 6.1.1.4'
    'N' 'N' 0.0061 0.0033
                         'International Tables Vol C Tables 4.2.6.8 and 6.1.1.4'
    'F' 'F' 0.0171 0.0103
                         'International Tables Vol C Tables 4.2.6.8 and 6.1.1.4'
    'Pd' 'Pd' -0.9988 1.0072
                         'International Tables Vol C Tables 4.2.6.8 and 6.1.1.4'
    'I' 'I' -0.4742 1.8119
                         'International Tables Vol C Tables 4.2.6.8 and 6.1.1.4'
_computing_data_collection
;
APEX2 (Bruker, 2007)
;
_computing_cell_refinement
;
SAINT (Bruker, 2007)
;
_computing_data_reduction
;
SAINT (Bruker, 2007)
;
_computing_structure_solution
;
SHELXS97 (Sheldrick, 2008)
;
_computing_structure_refinement
;
SHELXL97 (Sheldrick, 2008)
;
_computing_molecular_graphics
;
SHELXTL (Sheldrick, 2008)
;
_computing_publication_material
;
SHELXTL (Sheldrick, 2008)
;
loop_
    _atom_site_type_symbol
    _atom_site_label
    _atom_site_fract_x
    _atom_site_fract_y
    _atom_site_fract_z
    _atom_site_U_iso_or_equiv
    _atom_site_adp_type
    _atom_site_calc_flag
    _atom_site_refinement_flags
    _atom_site_occupancy
    _atom_site_symmetry_multiplicity
    _atom_site_disorder_assembly
    _atom_site_disorder_group
    Pd Pd1 0.26525(4) 0.69994(3) 0.390741(13) 0.01328(16) Uani d . 1 1 . .
    I I1 0.52911(4) 0.74248(3) 0.412548(15) 0.02671(17) Uani d . 1 1 . .
    N N2 0.2556(4) 0.5701(3) 0.44807(16) 0.0182(8) Uani d . 1 1 . .
    N N1 0.0479(4) 0.6607(3) 0.37289(17) 0.0182(9) Uani d . 1 1 . .
    C C4 0.1050(6) 0.5433(4) 0.4489(2) 0.0273(12) Uani d . 1 1 . .
    H H4A 0.0597 0.5893 0.4737 0.033 Uiso calc R 1 1 . .
    H H4B 0.0956 0.4722 0.4617 0.033 Uiso calc R 1 1 . .
    C C7 0.2585(5) 0.8106(4) 0.3346(2) 0.0188(10) Uani d . 1 1 . .
    C C9 0.2906(6) 0.8594(5) 0.2421(2) 0.0304(12) Uani d . 1 1 . .
    H H9 0.3254 0.8453 0.2087 0.036 Uiso calc R 1 1 . .
    C C5 0.3356(6) 0.4817(4) 0.4266(2) 0.0243(11) Uani d . 1 1 . .
    H H5A 0.3259 0.4216 0.4491 0.036 Uiso calc R 1 1 . .
    H H5B 0.4339 0.5002 0.4258 0.036 Uiso calc R 1 1 . .
    H H5C 0.2990 0.4659 0.3908 0.036 Uiso calc R 1 1 . .
    C C12 0.1910(5) 0.9053(4) 0.3415(2) 0.0206(10) Uani d . 1 1 . .
    H H12 0.1600 0.9221 0.3751 0.025 Uiso calc R 1 1 . .
    C C11 0.1680(6) 0.9762(4) 0.2996(2) 0.0245(11) Uani d . 1 1 . .
    H H11 0.1202 1.0386 0.3047 0.029 Uiso calc R 1 1 . .
    C C8 0.3101(6) 0.7898(4) 0.2838(2) 0.0260(12) Uani d . 1 1 . .
    H H8 0.3584 0.7277 0.2783 0.031 Uiso calc R 1 1 . .
    C C1 -0.0461(6) 0.7340(5) 0.3997(3) 0.0280(12) Uani d . 1 1 . .
    H H1A -0.0455 0.8004 0.3819 0.042 Uiso calc R 1 1 . .
    H H1B -0.0130 0.7425 0.4365 0.042 Uiso calc R 1 1 . .
    H H1C -0.1407 0.7066 0.3982 0.042 Uiso calc R 1 1 . .
    C C2 0.0035(6) 0.6583(5) 0.3150(2) 0.0296(12) Uani d . 1 1 . .
    H H2A 0.0678 0.6153 0.2963 0.044 Uiso calc R 1 1 . .
    H H2B 0.0045 0.7280 0.3008 0.044 Uiso calc R 1 1 . .
    H H2C -0.0905 0.6301 0.3105 0.044 Uiso calc R 1 1 . .
    C C10 0.2174(6) 0.9516(4) 0.2509(2) 0.0256(11) Uani d . 1 1 . .
    C C6 0.3130(7) 0.5902(5) 0.5036(2) 0.0298(12) Uani d . 1 1 . .
    H H6A 0.2608 0.6459 0.5190 0.045 Uiso calc R 1 1 . .
    H H6B 0.4110 0.6094 0.5030 0.045 Uiso calc R 1 1 . .
    H H6C 0.3043 0.5281 0.5248 0.045 Uiso calc R 1 1 . .
    C C3 0.0317(6) 0.5531(4) 0.3942(2) 0.0258(11) Uani d . 1 1 . .
    H H3A 0.0719 0.5033 0.3700 0.031 Uiso calc R 1 1 . .
    H H3B -0.0681 0.5371 0.3964 0.031 Uiso calc R 1 1 . .
    F F1 0.1947(4) 1.0191(3) 0.20905(13) 0.0387(9) Uani d . 1 1 . .
loop_
    _atom_site_aniso_label
    _atom_site_aniso_U_11
    _atom_site_aniso_U_22
    _atom_site_aniso_U_33
    _atom_site_aniso_U_12
    _atom_site_aniso_U_13
    _atom_site_aniso_U_23
    Pd1 0.0155(2) 0.0132(2) 0.0113(2) 0.00004(12) 0.00249(15) 0.00002(12)
    I1 0.0180(2) 0.0254(2) 0.0364(3) -0.00383(12) -0.00055(17) 0.00083(14)
    N2 0.024(2) 0.017(2) 0.014(2) 0.0018(17) 0.0023(16) -0.0014(16)
    N1 0.017(2) 0.015(2) 0.022(2) 0.0013(16) 0.0000(16) -0.0027(17)
    C4 0.036(3) 0.024(3) 0.024(3) 0.002(2) 0.016(2) 0.004(2)
    C7 0.021(2) 0.022(2) 0.014(2) -0.002(2) 0.0019(19) -0.0040(19)
    C9 0.038(3) 0.034(3) 0.020(3) -0.004(3) 0.007(2) 0.003(2)
    C5 0.035(3) 0.018(2) 0.020(3) 0.001(2) 0.000(2) -0.001(2)
    C12 0.024(2) 0.021(3) 0.017(2) -0.006(2) 0.0037(19) -0.002(2)
    C11 0.027(3) 0.023(3) 0.024(3) 0.001(2) 0.000(2) 0.006(2)
    C8 0.035(3) 0.025(3) 0.019(3) 0.003(2) 0.010(2) 0.001(2)
    C1 0.021(3) 0.026(3) 0.038(3) 0.004(2) 0.011(2) -0.003(2)
    C2 0.034(3) 0.037(3) 0.018(3) -0.003(3) -0.005(2) 0.000(2)
    C10 0.037(3) 0.025(3) 0.015(2) -0.009(2) -0.001(2) 0.009(2)
    C6 0.047(3) 0.028(3) 0.014(3) 0.004(3) 0.001(2) 0.000(2)
    C3 0.024(3) 0.021(3) 0.032(3) -0.004(2) 0.003(2) 0.000(2)
    F1 0.053(2) 0.039(2) 0.0244(18) -0.0003(17) 0.0019(15) 0.0191(15)
_geom_special_details
;
All e.s.d.'s (except the e.s.d. in the dihedral angle between two l.s. planes)
are estimated using the full covariance matrix. The cell e.s.d.'s are taken
into account individually in the estimation of e.s.d.'s in distances, angles
and torsion angles; correlations between e.s.d.'s in cell parameters are only
used when they are defined by crystal symmetry. An approximate (isotropic)
treatment of cell e.s.d.'s is used for estimating e.s.d.'s involving l.s.
planes.
;
loop_
    _geom_bond_atom_site_label_1
    _geom_bond_atom_site_label_2
    _geom_bond_site_symmetry_2
    _geom_bond_distance
    _geom_bond_publ_flag
    Pd1 C7 . 1.990(5) yes
    Pd1 N1 . 2.138(4) yes
    Pd1 N2 . 2.198(4) yes
    Pd1 I1 . 2.5823(7) yes
    N2 C4 . 1.466(7) ?
    N2 C5 . 1.479(6) ?
    N2 C6 . 1.482(7) ?
    N1 C1 . 1.477(7) ?
    N1 C2 . 1.482(7) ?
    N1 C3 . 1.488(7) ?
    C4 C3 . 1.501(8) ?
    C4 H4A . 0.9700 ?
    C4 H4B . 0.9700 ?
    C7 C12 . 1.385(8) ?
    C7 C8 . 1.410(7) ?
    C9 C8 . 1.376(8) ?
    C9 C10 . 1.392(9) ?
    C9 H9 . 0.9300 ?
    C5 H5A . 0.9600 ?
    C5 H5B . 0.9600 ?
    C5 H5C . 0.9600 ?
    C12 C11 . 1.393(7) ?
    C12 H12 . 0.9300 ?
    C11 C10 . 1.361(8) ?
    C11 H11 . 0.9300 ?
    C8 H8 . 0.9300 ?
    C1 H1A . 0.9600 ?
    C1 H1B . 0.9600 ?
    C1 H1C . 0.9600 ?
    C2 H2A . 0.9600 ?
    C2 H2B . 0.9600 ?
    C2 H2C . 0.9600 ?
    C10 F1 . 1.364(6) ?
    C6 H6A . 0.9600 ?
    C6 H6B . 0.9600 ?
    C6 H6C . 0.9600 ?
    C3 H3A . 0.9700 ?
    C3 H3B . 0.9700 ?
loop_
    _geom_angle_atom_site_label_1
    _geom_angle_atom_site_label_2
    _geom_angle_atom_site_label_3
    _geom_angle_site_symmetry_1
    _geom_angle_site_symmetry_3
    _geom_angle
    _geom_angle_publ_flag
    C7 Pd1 N1 . . 91.56(19) ?
    C7 Pd1 N2 . . 174.34(18) ?
    N1 Pd1 N2 . . 83.35(16) ?
    C7 Pd1 I1 . . 89.51(15) ?
    N1 Pd1 I1 . . 178.59(11) ?
    N2 Pd1 I1 . . 95.55(11) ?
    C4 N2 C5 . . 110.1(4) ?
    C4 N2 C6 . . 109.4(4) ?
    C5 N2 C6 . . 107.6(4) ?
    C4 N2 Pd1 . . 105.2(3) ?
    C5 N2 Pd1 . . 107.6(3) ?
    C6 N2 Pd1 . . 116.8(3) ?
    C1 N1 C2 . . 108.0(4) ?
    C1 N1 C3 . . 110.4(4) ?
    C2 N1 C3 . . 107.5(4) ?
    C1 N1 Pd1 . . 110.6(3) ?
    C2 N1 Pd1 . . 115.2(3) ?
    C3 N1 Pd1 . . 105.0(3) ?
    N2 C4 C3 . . 111.5(4) ?
    N2 C4 H4A . . 109.3 ?
    C3 C4 H4A . . 109.3 ?
    N2 C4 H4B . . 109.3 ?
    C3 C4 H4B . . 109.3 ?
    H4A C4 H4B . . 108.0 ?
    C12 C7 C8 . . 117.4(5) ?
    C12 C7 Pd1 . . 122.3(4) ?
    C8 C7 Pd1 . . 120.0(4) ?
    C8 C9 C10 . . 118.4(5) ?
    C8 C9 H9 . . 120.8 ?
    C10 C9 H9 . . 120.8 ?
    N2 C5 H5A . . 109.5 ?
    N2 C5 H5B . . 109.5 ?
    H5A C5 H5B . . 109.5 ?
    N2 C5 H5C . . 109.5 ?
    H5A C5 H5C . . 109.5 ?
    H5B C5 H5C . . 109.5 ?
    C7 C12 C11 . . 122.2(5) ?
    C7 C12 H12 . . 118.9 ?
    C11 C12 H12 . . 118.9 ?
    C10 C11 C12 . . 118.1(5) ?
    C10 C11 H11 . . 120.9 ?
    C12 C11 H11 . . 120.9 ?
    C9 C8 C7 . . 121.4(5) ?
    C9 C8 H8 . . 119.3 ?
    C7 C8 H8 . . 119.3 ?
    N1 C1 H1A . . 109.5 ?
    N1 C1 H1B . . 109.5 ?
    H1A C1 H1B . . 109.5 ?
    N1 C1 H1C . . 109.5 ?
    H1A C1 H1C . . 109.5 ?
    H1B C1 H1C . . 109.5 ?
    N1 C2 H2A . . 109.5 ?
    N1 C2 H2B . . 109.5 ?
    H2A C2 H2B . . 109.5 ?
    N1 C2 H2C . . 109.5 ?
    H2A C2 H2C . . 109.5 ?
    H2B C2 H2C . . 109.5 ?
    C11 C10 F1 . . 119.3(5) ?
    C11 C10 C9 . . 122.4(5) ?
    F1 C10 C9 . . 118.3(5) ?
    N2 C6 H6A . . 109.5 ?
    N2 C6 H6B . . 109.5 ?
    H6A C6 H6B . . 109.5 ?
    N2 C6 H6C . . 109.5 ?
    H6A C6 H6C . . 109.5 ?
    H6B C6 H6C . . 109.5 ?
    N1 C3 C4 . . 110.6(5) ?
    N1 C3 H3A . . 109.5 ?
    C4 C3 H3A . . 109.5 ?
    N1 C3 H3B . . 109.5 ?
    C4 C3 H3B . . 109.5 ?
    H3A C3 H3B . . 108.1 ?
loop_
    _geom_torsion_atom_site_label_1
    _geom_torsion_atom_site_label_2
    _geom_torsion_atom_site_label_3
    _geom_torsion_atom_site_label_4
    _geom_torsion_site_symmetry_1
    _geom_torsion_site_symmetry_2
    _geom_torsion_site_symmetry_3
    _geom_torsion_site_symmetry_4
    _geom_torsion
    _geom_torsion_publ_flag
    C7 Pd1 N2 C4 . . . . -35.7(19) ?
    N1 Pd1 N2 C4 . . . . -9.8(3) ?
    I1 Pd1 N2 C4 . . . . 171.0(3) ?
    C7 Pd1 N2 C5 . . . . 81.7(18) ?
    N1 Pd1 N2 C5 . . . . 107.5(3) ?
    I1 Pd1 N2 C5 . . . . -71.6(3) ?
    C7 Pd1 N2 C6 . . . . -157.2(17) ?
    N1 Pd1 N2 C6 . . . . -131.4(4) ?
    I1 Pd1 N2 C6 . . . . 49.5(4) ?
    C7 Pd1 N1 C1 . . . . -81.4(4) ?
    N2 Pd1 N1 C1 . . . . 101.0(4) ?
    I1 Pd1 N1 C1 . . . . 139(4) ?
    C7 Pd1 N1 C2 . . . . 41.4(4) ?
    N2 Pd1 N1 C2 . . . . -136.1(4) ?
    I1 Pd1 N1 C2 . . . . -98(5) ?
    C7 Pd1 N1 C3 . . . . 159.5(3) ?
    N2 Pd1 N1 C3 . . . . -18.1(3) ?
    I1 Pd1 N1 C3 . . . . 20(5) ?
    C5 N2 C4 C3 . . . . -78.6(5) ?
    C6 N2 C4 C3 . . . . 163.2(5) ?
    Pd1 N2 C4 C3 . . . . 37.0(5) ?
    N1 Pd1 C7 C12 . . . . 74.4(4) ?
    N2 Pd1 C7 C12 . . . . 100.1(18) ?
    I1 Pd1 C7 C12 . . . . -106.5(4) ?
    N1 Pd1 C7 C8 . . . . -98.7(4) ?
    N2 Pd1 C7 C8 . . . . -73.0(19) ?
    I1 Pd1 C7 C8 . . . . 80.4(4) ?
    C8 C7 C12 C11 . . . . 3.0(8) ?
    Pd1 C7 C12 C11 . . . . -170.3(4) ?
    C7 C12 C11 C10 . . . . -1.7(8) ?
    C10 C9 C8 C7 . . . . -0.3(9) ?
    C12 C7 C8 C9 . . . . -1.9(8) ?
    Pd1 C7 C8 C9 . . . . 171.5(5) ?
    C12 C11 C10 F1 . . . . 179.1(5) ?
    C12 C11 C10 C9 . . . . -0.7(8) ?
    C8 C9 C10 C11 . . . . 1.7(9) ?
    C8 C9 C10 F1 . . . . -178.1(5) ?
    C1 N1 C3 C4 . . . . -75.3(6) ?
    C2 N1 C3 C4 . . . . 167.1(4) ?
    Pd1 N1 C3 C4 . . . . 43.9(5) ?
    N2 C4 C3 N1 . . . . -57.3(6) ?
loop_
    _geom_hbond_atom_site_label_D
    _geom_hbond_atom_site_label_H
    _geom_hbond_atom_site_label_A
    _geom_hbond_site_symmetry_A
    _geom_hbond_distance_DH
    _geom_hbond_distance_HA
    _geom_hbond_distance_DA
    _geom_hbond_angle_DHA
    C2 H2A F1 4_545 0.96 2.57 3.445(6) 151.0
    C5 H5C F1 4_545 0.96 2.59 3.412(5) 144.3
    C1 H1C I1 1_455 0.96 3.19 4.050(5) 149.8
    C4 H4B I1 3_445 0.97 3.24 4.017(5) 138.1
_iucr_refine_instructions_details
;
TITL 1 in C2/c
CELL 0.71073   9.4556  12.8015  24.9527  90.000  93.152  90.000
ZERR   8.00   0.0020   0.0027   0.0053   0.000   0.002   0.000
LATT 7
SYMM -X, Y, 0.5-Z
SFAC C  H  N  F  Pd I
UNIT 96 160 16 8 8 8
omit 0 0 4
omit 0 0 10
omit 0 0 8
omit -1 1 9
L.S. 8
ACTA
BOND $h
eqiv $1 0.5-x, 1.5-y, 1-z
eqiv $2 x-1, y, z
eqiv $3 x-.5, y-.5, z
eqiv $4 0.5-x, y-0.5,0.5-z
htab c2 f1_$4
htab c5 f1_$4
htab c1 i1_$2
htab c4 i1_$3
FMAP 2
PLAN 20
size 0.26 0.24 0.20
conf
TEMP 23.000
WGHT    0.039800   14.137700
FVAR       0.05759
PD1   5    0.265287    0.699941    0.390746    11.00000    0.01486    0.01335 =
         0.01137   -0.00007    0.00226   -0.00006
I1    6    0.529114    0.742490    0.412544    11.00000    0.01726    0.02542 =
         0.03652    0.00086   -0.00066   -0.00380
N2    3    0.256224    0.570106    0.448005    11.00000    0.02397    0.01680 =
         0.01236   -0.00034    0.00180    0.00250
N1    3    0.047968    0.660550    0.372789    11.00000    0.01844    0.01671 =
         0.02090   -0.00189    0.00072    0.00184
C4    1    0.104985    0.543608    0.449074    11.00000    0.03010    0.02188 =
         0.02476    0.00486    0.01434   -0.00169
AFIX  23
H4A   2    0.059976    0.589917    0.473763    11.00000   -1.20000
H4B   2    0.095314    0.472635    0.461987    11.00000   -1.20000
AFIX   0
C7    1    0.258320    0.810511    0.334586    11.00000    0.02158    0.01955 =
         0.01411   -0.00010    0.00149   -0.00178
C9    1    0.290521    0.859475    0.241964    11.00000    0.03827    0.03081 =
         0.01847    0.00413    0.00800   -0.00261
AFIX  43
H9    2    0.325363    0.845190    0.208608    11.00000   -1.20000
AFIX   0
C5    1    0.335703    0.481374    0.426509    11.00000    0.03347    0.01712 =
         0.01990   -0.00094    0.00158    0.00314
AFIX 137
H5A   2    0.325667    0.421373    0.449063    11.00000   -1.50000
H5B   2    0.434059    0.499568    0.425714    11.00000   -1.50000
H5C   2    0.298975    0.465581    0.390795    11.00000   -1.50000
AFIX   0
C12   1    0.190655    0.905360    0.341629    11.00000    0.02300    0.01999 =
         0.01778   -0.00058    0.00322   -0.00458
AFIX  43
H12   2    0.159734    0.922089    0.375315    11.00000   -1.20000
AFIX   0
C11   1    0.167703    0.976361    0.299570    11.00000    0.02673    0.02146 =
         0.02319    0.00550    0.00026    0.00083
AFIX  43
H11   2    0.119928    1.038809    0.304567    11.00000   -1.20000
AFIX   0
C8    1    0.310009    0.789880    0.283956    11.00000    0.03192    0.02435 =
         0.01929    0.00121    0.00982    0.00384
AFIX  43
H8    2    0.358500    0.727873    0.278606    11.00000   -1.20000
AFIX   0
C1    1   -0.045940    0.734218    0.399683    11.00000    0.02023    0.02571 =
         0.03763   -0.00405    0.00907    0.00345
AFIX 137
H1A   2   -0.042450    0.801344    0.382655    11.00000   -1.50000
H1B   2   -0.014884    0.740726    0.436812    11.00000   -1.50000
H1C   2   -0.141354    0.708332    0.397015    11.00000   -1.50000
AFIX   0
C2    1    0.003605    0.658583    0.315036    11.00000    0.03143    0.03565 =
         0.02018   -0.00191   -0.00642   -0.00345
AFIX 137
H2A   2    0.067306    0.615203    0.296265    11.00000   -1.50000
H2B   2    0.005416    0.728257    0.300862    11.00000   -1.50000
H2C   2   -0.090708    0.631010    0.310488    11.00000   -1.50000
AFIX   0
C10   1    0.217587    0.951276    0.250848    11.00000    0.03606    0.02559 =
         0.01583    0.00912   -0.00080   -0.00763
C6    1    0.313299    0.590248    0.503565    11.00000    0.04652    0.02566 =
         0.01413    0.00003   -0.00047    0.00409
AFIX 137
H6A   2    0.261492    0.646384    0.518810    11.00000   -1.50000
H6B   2    0.411513    0.609002    0.503035    11.00000   -1.50000
H6C   2    0.303853    0.528401    0.524830    11.00000   -1.50000
AFIX   0
C3    1    0.031603    0.553210    0.394185    11.00000    0.02379    0.02276 =
         0.03298   -0.00034    0.00283   -0.00375
AFIX  23
H3A   2    0.071739    0.503261    0.370044    11.00000   -1.20000
H3B   2   -0.068237    0.537313    0.396298    11.00000   -1.20000
AFIX   0
F1    4    0.194787    1.019147    0.208994    11.00000    0.05241    0.03726 =
         0.02484    0.01927    0.00168   -0.00036
HKLF 4
REM  mo_20131104AA_0m in C2/c
REM R1 =  0.0404 for    3537 Fo > 4sig(Fo)  and  0.0432 for all    3724 data
REM    158 parameters refined using      0 restraints
END
WGHT      0.0394     14.3838
REM Highest difference peak  1.470,  deepest hole -1.502,  1-sigma level  0.189
Q1    1   0.4403  0.7421  0.4085  11.00000  0.05    1.47
Q2    1   0.3509  0.6996  0.3896  11.00000  0.05    1.47
Q3    1   0.6171  0.7447  0.4139  11.00000  0.05    1.41
Q4    1   0.1805  0.7011  0.3918  11.00000  0.05    1.35
Q5    1   0.2826  0.7009  0.4239  11.00000  0.05    1.23
Q6    1   0.2445  0.6971  0.3590  11.00000  0.05    1.16
Q7    1   0.2718  0.6322  0.3897  11.00000  0.05    1.14
Q8    1   0.5107  0.7411  0.3786  11.00000  0.05    1.01
Q9    1   0.5471  0.7353  0.4498  11.00000  0.05    0.99
Q10   1   0.3758  0.7403  0.4453  11.00000  0.05    0.81
Q11   1   0.0996  0.7020  0.4085  11.00000  0.05    0.80
Q12   1   0.1304  0.6860  0.3658  11.00000  0.05    0.78
Q13   1  -0.1195  0.7427  0.4829  11.00000  0.05    0.63
Q14   1  -0.0491  0.7354  0.4399  11.00000  0.05    0.61
Q15   1   0.1369  0.7014  0.4625  11.00000  0.05    0.58
Q16   1   0.0510  0.7085  0.4478  11.00000  0.05    0.54
Q17   1  -0.3020  0.7439  0.3667  11.00000  0.05    0.53
Q18   1  -0.2248  0.7348  0.3639  11.00000  0.05    0.53
Q19   1   0.0945  0.3791  0.4296  11.00000  0.05    0.52
Q20   1   0.5417  0.8162  0.4126  11.00000  0.05    0.51
;
data_New_Global_Publ_Block
_journal_date_recd_electronic     2015-04-04
_journal_date_accepted     2015-04-22
_journal_name_full     'Acta Crystallographica, Section E'
_journal_year     2015
_journal_volume     71
_journal_issue      5
_journal_page_first     m124
_journal_page_last     m125
_journal_paper_category     HM
_journal_paper_doi     10.1107/S2056989015008014
_journal_coeditor_code     SJ5451
_publ_contact_author_name     'ChangGe Zheng'
_publ_contact_author_address
;
School of Chemical and Material Engineering, Jiangnan University,
1800 Lihu Road, Wuxi, Jiangsu Province 214122, People's Republic of China
;
_publ_contact_author_email     'cgzheng@jiangnan.edu.cn'
_publ_contact_author_fax     ?
_publ_contact_author_phone     '13665178768'
_publ_section_title
;\
Crystal structure of
(4-fluorophenyl-\k<i>C</i>^1^)iodido(<i>N</i>,<i>N</i>,<i>N</i>',<i>N</i>'-\
tetramethylethylenediamine-\k^2^<i>N</i>,<i>N</i>')palladium(II)
;
loop_
    _publ_author_name
    _publ_author_footnote
    _publ_author_address
    'Yan, Jin-Jin' .
;
School of Chemical and Material Engineering, Jiangnan University,
1800 Lihu Road, Wuxi, Jiangsu Province 214122, People's Republic of China
;
    'Zheng, Chang-Ge' .
;
School of Chemical and Material Engineering, Jiangnan University,
1800 Lihu Road, Wuxi, Jiangsu Province 214122, People's Republic of China
;
