# Supplementary material for: Crystal structure of (4-fluoro­phenyl-κC 1)iodido­(N,N,N′,N′-tetra­methyl­ethylenedi­amine-κ2 N,N′)palladium(II)
Source: Acta Crystallogr E Crystallogr Commun. 2015 Apr 30;71(Pt 5):m124–5. doi: 10.1107/S2056989015008014 (PMC4420056; doi:10.1107/S2056989015008014)
Supplement: Supplementary file 2 [file e-71-0m124-Isup2.hkl]

# 
# h,k,l, Fc-squared, Fo-squared, sigma(Fo-squared) and status flag 
# 
data_I
_shelx_title ' mo_20131104AA_0m in C2/c' 
_shelx_refln_list_code          4 
_shelx_F_calc_maximum      582.96 
_exptl_crystal_F_000      1712.00 
_reflns_d_resolution_high  0.8225 
 
loop_ 
 _symmetry_equiv_pos_as_xyz 
 'x, y, z' 
 '-x, y, -z+1/2' 
 'x+1/2, y+1/2, z' 
 '-x+1/2, y+1/2, -z+1/2' 
 '-x, -y, -z' 
 'x, -y, z-1/2' 
 '-x+1/2, -y+1/2, -z' 
 'x+1/2, -y+1/2, z-1/2' 
 
_cell_length_a     9.4556 
_cell_length_b    12.8015 
_cell_length_c    24.9527 
_cell_angle_alpha  90.000 
_cell_angle_beta   93.152 
_cell_angle_gamma  90.000 
 
_shelx_F_squared_multiplier     1.000 
 
loop_ 
 _refln_index_h 
 _refln_index_k 
 _refln_index_l 
 _refln_F_squared_calc 
 _refln_F_squared_meas 
 _refln_F_squared_sigma 
 _refln_observed_status 
   2   0   0    14709.24    16175.74    918.88 o 
   4   0   0   339844.06   293564.84  15772.19 o 
   6   0   0     1157.17     1546.56    158.01 o 
   8   0   0     9547.06     9442.36    871.66 o 
  10   0   0    12431.21    12862.37   1860.82 o 
   1   1   0      237.91      285.25     35.54 o 
   5   1   0    16307.08    17842.92    730.52 o 
   7   1   0     2095.25     2553.02    334.68 o 
   9   1   0      231.70      326.07     74.60 o 
  11   1   0      353.46      736.96    125.81 o 
   0   2   0   236972.28   282235.50  25947.42 o 
   2   2   0    46412.70    46004.33   1645.31 o 
   4   2   0   209734.73   194048.98  10413.38 o 
   6   2   0     2563.09     2525.94    164.46 o 
   8   2   0    15528.11    15956.64    747.67 o 
  10   2   0    10949.09    11326.59    551.21 o 
   1   3   0     2764.70     3438.66    181.96 o 
   3   3   0     3773.64     3935.44    373.35 o 
   5   3   0       23.52      360.66     56.96 o 
   7   3   0     4372.44     4752.13    270.16 o 
   9   3   0     7790.22     8211.79    437.26 o 
  11   3   0     6804.28     7503.42    377.16 o 
   0   4   0   253758.05   253425.05  32977.21 o 
   2   4   0    36048.17    34237.27   1284.47 o 
   4   4   0    54344.07    52175.05   2217.82 o 
   6   4   0     4863.35     4826.15    292.31 o 
   8   4   0     1631.02     1985.91    161.35 o 
  10   4   0     3763.76     4056.48    228.26 o 
   1   5   0     5302.47     5449.76    373.12 o 
   3   5   0     1045.85     1898.55    147.13 o 
   5   5   0    12884.97    13449.27    623.16 o 
   7   5   0     6347.64     6649.83    347.21 o 
   9   5   0     6681.99     6598.01    352.13 o 
   0   6   0    25578.86    28739.59   2210.38 o 
   2   6   0    93703.06    87333.82   3259.94 o 
   4   6   0    13107.33    12177.25    466.82 o 
   6   6   0    13961.38    13438.87    632.32 o 
   8   6   0      108.35      303.74     72.32 o 
  10   6   0       31.10      137.17     70.08 o 
   1   7   0     8700.20    10291.69    744.14 o 
   3   7   0      965.93     1154.41     78.52 o 
   5   7   0    11192.32    11801.54    556.55 o 
   7   7   0     6112.22     6471.90    353.59 o 
   9   7   0     5672.44     6616.54    335.61 o 
   0   8   0      262.41      523.59    110.07 o 
   2   8   0   141908.86   135739.41   5299.56 o 
   4   8   0      920.16     1161.27    134.38 o 
   6   8   0    44209.71    40535.41   1775.25 o 
   8   8   0     6861.25     6846.81    336.44 o 
   1   9   0    18221.46    20663.89   1031.84 o 
   3   9   0     2961.69     3005.00    157.05 o 
   5   9   0     4688.26     4760.33    242.80 o 
   7   9   0       56.16       94.65     50.34 o 
   9   9   0       28.16      188.81     66.98 o 
   0  10   0      121.84      230.06     69.18 o 
   2  10   0   138426.88   137928.08   5594.66 o 
   4  10   0      183.83      358.78     54.02 o 
   6  10   0    25843.52    23353.61    948.59 o 
   8  10   0     2695.72     3124.40    226.50 o 
   1  11   0     1516.45     1760.66    281.06 o 
   3  11   0     8365.27     8629.12    376.89 o 
   5  11   0        2.33       92.38     90.42 o 
   7  11   0     1278.28     1440.36    144.88 o 
   0  12   0       98.97      110.88     66.04 o 
   2  12   0    57410.29    59670.14   2097.13 o 
   4  12   0        7.34       98.06     72.20 o 
   6  12   0    18304.24    17417.68    868.51 o 
   1  13   0     2428.35     2581.73    155.00 o 
   3  13   0     5072.31     5249.55    244.99 o 
   5  13   0      518.28      688.06    111.96 o 
   0  14   0     2808.91     3140.16    286.53 o 
   2  14   0    16193.68    16890.26    766.11 o 
   4  14   0      381.46      428.61    110.19 o 
   1  15   0     1930.90     2153.64    183.66 o 
   3  15   0     2648.71     2500.09    238.39 o 
 -11   1   1     2969.20     3373.36    210.62 o 
  -9   1   1    19819.09    20541.09    787.34 o 
  -7   1   1    55487.15    56145.27   2718.50 o 
  -5   1   1    28281.73    27920.78   1352.02 o 
  -1   1   1    26929.32    27446.13   1056.31 o 
   1   1   1   161162.55   125283.02   7429.77 o 
   3   1   1   152201.12   143890.72   4753.03 o 
   5   1   1    21221.56    22743.98    907.62 o 
   7   1   1   110477.60   111904.95   7409.81 o 
   9   1   1       15.59      283.56     65.79 o 
  11   1   1    46075.16    47830.05   1975.82 o 
 -10   2   1     4529.10     4746.41    249.47 o 
  -8   2   1    17459.12    17696.59    816.28 o 
  -6   2   1     9432.24     9737.91    426.99 o 
  -4   2   1    52173.49    54233.77   2314.05 o 
  -2   2   1     2953.54     3766.73    177.63 o 
   0   2   1    13771.04    15748.67   1438.38 o 
   2   2   1     8310.30     7436.57    545.90 o 
   4   2   1      384.30      852.17    144.28 o 
   6   2   1      895.85     1288.50    128.82 o 
   8   2   1      446.77      608.24    134.40 o 
  10   2   1      190.54      515.65    100.47 o 
 -11   3   1     4441.97     4818.70    267.03 o 
  -9   3   1    17531.23    17576.57    768.95 o 
  -7   3   1    52155.91    50114.70   2167.25 o 
  -5   3   1    70598.66    71265.09   3364.70 o 
  -3   3   1   109378.14   105821.46   4466.19 o 
  -1   3   1    67197.27    63806.93   2207.66 o 
   1   3   1    46193.59    47905.92   2162.55 o 
   3   3   1    41200.57    27735.36   1865.29 o 
   5   3   1      586.54     1111.61    172.76 o 
   7   3   1    64401.36    65384.25   2561.84 o 
   9   3   1     4425.10     4774.24    313.89 o 
  11   3   1    29169.18    31334.51   1819.78 o 
 -10   4   1    11023.34    10768.38    574.70 o 
  -8   4   1    23423.36    24816.33   1113.94 o 
  -6   4   1     7461.96     7170.90    531.81 o 
  -4   4   1    41953.25    40423.18   1737.79 o 
  -2   4   1    11751.70    10749.20    483.26 o 
   0   4   1    44514.74    53764.58   3423.61 o 
   2   4   1     5333.96     5061.02    205.87 o 
   4   4   1     6126.94     4611.16    327.24 o 
   6   4   1     2227.28     2419.84    177.52 o 
   8   4   1     1943.85     2332.76    176.91 o 
  10   4   1      113.07      633.30    278.24 o 
  -9   5   1    13668.06    14466.36    615.62 o 
  -7   5   1    43624.96    45190.33   1943.48 o 
  -5   5   1    48811.62    46989.34   1772.70 o 
  -3   5   1    90562.38    85362.77   3617.55 o 
  -1   5   1    25929.32    27083.08   1316.37 o 
   1   5   1    18242.33    20121.40   1247.68 o 
   5   5   1     9339.32     8236.05    644.77 o 
   7   5   1    16430.46    16318.32    756.48 o 
   9   5   1    16205.03    16346.11    779.81 o 
 -10   6   1     6456.10     7297.89    410.50 o 
  -8   6   1    26429.25    28029.13   1109.56 o 
  -6   6   1    12546.22    13398.13    626.77 o 
  -4   6   1    54813.62    51476.34   1856.75 o 
  -2   6   1     4575.70     4080.10    186.01 o 
   0   6   1    36602.25    41845.62   1959.76 o 
   2   6   1    11000.81    10998.41    385.88 o 
   4   6   1     2029.87     2039.36    175.61 o 
   6   6   1     3046.02     3183.15    200.63 o 
   8   6   1     2637.64     2930.36    205.13 o 
  10   6   1       18.99       20.67     46.09 o 
  -9   7   1    13720.42    14887.31    551.02 o 
  -7   7   1    19835.40    19134.18    775.43 o 
  -5   7   1    68794.00    64256.69   2423.95 o 
  -3   7   1    28017.72    26987.57   1043.90 o 
  -1   7   1    81088.12    85406.88   4098.43 o 
   1   7   1       89.60      277.78     56.53 o 
   3   7   1    13065.73    13046.59    503.50 o 
   5   7   1    42998.55    39570.61   1726.26 o 
   7   7   1       11.21      183.22     95.20 o 
   9   7   1    37702.20    37252.72   1657.24 o 
  -8   8   1    12915.57    13397.64    579.63 o 
  -6   8   1     2698.54     2569.81    156.51 o 
  -4   8   1    21544.42    20865.66    715.10 o 
  -2   8   1     6873.94     7505.31    328.81 o 
   0   8   1     7986.99     9337.53    439.30 o 
   2   8   1      517.11      789.53     76.43 o 
   4   8   1       27.83      228.23     86.74 o 
   6   8   1     1760.28     1964.31    154.59 o 
   8   8   1     1211.22     1313.84    152.42 o 
  -9   9   1     9655.07    10191.50    406.47 o 
  -7   9   1     8724.27     8805.26    402.45 o 
  -5   9   1    50132.07    46007.97   1762.34 o 
  -3   9   1      457.49      543.10     78.21 o 
  -1   9   1    75562.59    82215.26   3529.13 o 
   1   9   1    18656.95    20928.38    940.28 o 
   3   9   1    29521.42    30697.43   1327.08 o 
   5   9   1    40032.66    36695.88   1615.43 o 
   7   9   1      897.00     1100.58    136.49 o 
   9   9   1    34675.15    34723.09   1374.64 o 
  -8  10   1     1496.88     1751.26    149.59 o 
  -6  10   1     1645.05     1782.90    144.59 o 
  -4  10   1     2553.75     2385.71    134.49 o 
  -2  10   1     4829.10     5252.75    271.37 o 
   0  10   1     1290.15     1472.42    115.51 o 
   2  10   1       31.34      161.44     61.50 o 
   4  10   1        1.67       78.43     40.79 o 
   6  10   1     1881.41     2095.24    153.93 o 
   8  10   1     1506.25     1715.24    153.30 o 
  -7  11   1     6740.26     6676.14    368.53 o 
  -5  11   1    19886.95    19333.47    934.77 o 
  -3  11   1      470.77      554.07     70.80 o 
  -1  11   1    29523.60    31958.14   1691.87 o 
   1  11   1     7275.03     8417.17    409.42 o 
   3  11   1    14805.76    15173.32    614.88 o 
   5  11   1    28435.88    28380.33   1335.90 o 
   7  11   1     3077.45     3096.46    205.05 o 
  -6  12   1    18710.78    17524.71    861.69 o 
  -4  12   1       24.42      127.43     51.75 o 
  -2  12   1    21319.66    22261.26    957.73 o 
   0  12   1       89.64      158.12     64.40 o 
   2  12   1     3820.62     4068.18    211.07 o 
   4  12   1     1241.64     1227.50    138.87 o 
   6  12   1      945.96     1185.86    148.43 o 
  -5  13   1    11491.37    11418.22    596.31 o 
  -3  13   1     4168.20     4150.19    203.52 o 
  -1  13   1    13487.98    14223.19    646.56 o 
   1  13   1     1337.28     1713.43    158.16 o 
   3  13   1     6982.85     7329.16    319.03 o 
   5  13   1    11852.41    12212.81    632.53 o 
  -4  14   1       71.98      176.74     79.55 o 
  -2  14   1    18320.96    17315.49    679.40 o 
   0  14   1      476.38      534.85    114.11 o 
   2  14   1     5469.33     5844.20    276.73 o 
   4  14   1     1042.69     1055.90    127.03 o 
  -3  15   1     3567.67     3413.93    233.31 o 
  -1  15   1     2453.34     2498.23    192.75 o 
   1  15   1      792.45      797.89    144.43 o 
   3  15   1      249.15      309.53    100.86 o 
 -10   0   2     5867.02     6724.61    418.32 o 
  -8   0   2    55869.02    58384.41   2679.44 o 
  -6   0   2    12340.26    12597.96    570.43 o 
  -4   0   2    47563.13    52207.57   2471.73 o 
  -2   0   2    13668.26    14346.54    558.20 o 
   2   0   2    76272.71    73286.31   8008.53 o 
   4   0   2   189353.11   164871.16  15195.99 o 
   6   0   2     3933.10     4771.37    816.62 o 
   8   0   2   115545.42   107885.01   5836.75 o 
  10   0   2      697.69      725.94    197.83 o 
 -11   1   2      686.22      816.91    118.18 o 
  -9   1   2     1529.83     1697.50    120.23 o 
  -7   1   2     1717.76     1865.99    120.76 o 
  -5   1   2    11147.66    12928.84    459.24 o 
  -3   1   2      561.52      568.51     47.75 o 
  -1   1   2    19413.88    20728.90    610.29 o 
   1   1   2    28287.20    27227.20   2357.64 o 
   3   1   2     8161.91     9367.16    671.53 o 
   5   1   2     6109.32     5892.25    323.22 o 
   7   1   2     2286.30     2906.72    435.40 o 
   9   1   2     1025.44      975.56    120.64 o 
  11   1   2       68.20      312.91     96.99 o 
 -10   2   2     3450.81     3951.78    219.64 o 
  -8   2   2    55399.54    56321.36   1813.56 o 
  -4   2   2     6385.33     6669.15    357.54 o 
  -2   2   2     3862.53     4228.15    207.65 o 
   0   2   2    30104.77    33479.24   1513.25 o 
   2   2   2    13017.81    13415.57    697.31 o 
   4   2   2   127283.66   118624.63   5138.21 o 
   6   2   2    16679.75    16606.22    700.09 o 
   8   2   2    62730.93    61247.02   2401.81 o 
  10   2   2       83.89      427.65    171.27 o 
 -11   3   2     4524.22     5046.23    283.73 o 
  -9   3   2     6536.75     7018.67    317.87 o 
  -7   3   2    26263.32    26976.81   1143.48 o 
  -5   3   2    47330.46    48683.22   1826.82 o 
  -3   3   2    65175.42    65388.03   2911.43 o 
  -1   3   2    74736.77    68732.43   3386.64 o 
   1   3   2     1189.30     1396.15     69.28 o 
   3   3   2    16825.28    12893.00    972.81 o 
   5   3   2     2343.41     2543.96    217.70 o 
   7   3   2     7435.37     8023.76    414.24 o 
   9   3   2      515.42      550.79    105.78 o 
  11   3   2     1632.63     2110.35    221.35 o 
 -10   4   2    10769.78    11386.24    508.39 o 
  -8   4   2    20273.60    20029.78    697.43 o 
  -6   4   2     5300.50     5241.39    338.79 o 
  -4   4   2     8313.03     8484.60    292.18 o 
  -2   4   2    24853.30    24650.48   1127.58 o 
   0   4   2    21801.57    26301.81   1702.43 o 
   2   4   2    41800.97    40013.48   1313.17 o 
   4   4   2    90389.52    82195.99   3459.82 o 
   6   4   2    14637.38    14266.01    664.28 o 
   8   4   2    39272.21    38555.00   1700.78 o 
  10   4   2     4443.01     4543.93    416.51 o 
  -9   5   2     2491.87     2907.26    179.87 o 
  -7   5   2    23427.72    24388.04    959.08 o 
  -5   5   2    18166.39    18272.90    818.97 o 
  -3   5   2    41144.77    38824.57   1467.35 o 
  -1   5   2    79266.65    80249.00   4834.46 o 
   1   5   2    59415.09    63450.44   2875.63 o 
   3   5   2    81190.22    73791.43   2411.78 o 
   5   5   2     7685.47     6773.62    476.74 o 
   7   5   2    17527.79    18094.36   1022.39 o 
   9   5   2      336.82      485.51     97.61 o 
 -10   6   2    17105.76    17759.84    759.33 o 
  -8   6   2     8105.67     8183.23    325.30 o 
  -6   6   2    13065.28    13739.87    642.57 o 
  -4   6   2     1678.44     2212.22    243.05 o 
  -2   6   2      108.72      304.07     42.33 o 
   0   6   2    41641.16    49917.25   2550.98 o 
   2   6   2    36443.91    38227.27   1441.70 o 
   4   6   2    24681.85    22312.92    984.17 o 
   6   6   2    49657.16    47845.90   2074.20 o 
   8   6   2     9217.37     9375.22    485.17 o 
  10   6   2    13045.73    13454.68    678.54 o 
  -9   7   2     1188.97     1188.03    109.51 o 
  -7   7   2    32956.70    32837.80   1277.59 o 
  -5   7   2    13415.99    14135.65    578.04 o 
  -3   7   2    48637.79    47047.43   1782.54 o 
  -1   7   2    25823.85    26873.50   1318.08 o 
   1   7   2    12194.00    14239.61    641.95 o 
   3   7   2    40096.37    38725.57   1406.64 o 
   5   7   2     1355.78     1113.95    101.48 o 
   7   7   2    21831.70    21625.05    998.03 o 
   9   7   2     1060.32     1250.66    154.28 o 
  -8   8   2      993.62     1082.39     98.78 o 
  -6   8   2    14830.44    14984.74    623.38 o 
  -4   8   2        2.44     1145.09    382.28 o 
  -2   8   2     3411.23     3530.38    173.25 o 
   0   8   2     1689.92     1877.42    121.54 o 
   2   8   2    43074.09    45954.51   1732.18 o 
   4   8   2     5343.75     4479.97    207.43 o 
   6   8   2    55853.48    51312.21   2233.17 o 
   8   8   2      345.75      720.21    117.03 o 
  -9   9   2      663.73      841.93     96.42 o 
  -7   9   2    12479.29    12860.39    550.08 o 
  -5   9   2      729.47      965.75     99.73 o 
  -3   9   2    10741.15    10733.43    535.34 o 
  -1   9   2     4404.88     4964.34    261.66 o 
   1   9   2      479.31      698.47     70.87 o 
   3   9   2    15819.51    16073.72    725.57 o 
   5   9   2     3409.91     3611.95    338.59 o 
   7   9   2     8804.38     8695.11    462.39 o 
   9   9   2      826.25     1184.10    136.40 o 
  -8  10   2      700.34      752.75     87.35 o 
  -6  10   2    18624.26    18068.15    747.45 o 
  -4  10   2      625.65      723.02     75.14 o 
  -2  10   2       30.27      278.26    156.30 o 
   0  10   2     1701.77     1974.24    136.24 o 
   2  10   2    41315.46    44479.98   1576.29 o 
   4  10   2     3114.94     2843.68    172.98 o 
   6  10   2    47766.30    42125.93   1860.08 o 
   8  10   2      184.95      196.46     62.84 o 
  -7  11   2      388.96      395.67     69.81 o 
  -5  11   2     5067.02     5142.32    302.19 o 
  -3  11   2      970.36     1134.14    121.31 o 
  -1  11   2      923.82     1333.79    154.54 o 
   1  11   2     5563.99     5879.55    268.65 o 
   3  11   2     1505.34     1852.74    118.64 o 
   5  11   2    10746.51    10454.68    550.24 o 
   7  11   2     1328.30     1334.03    140.24 o 
  -6  12   2     8763.64     8759.47    405.01 o 
  -4  12   2      130.27      294.73     68.09 o 
  -2  12   2      262.41      560.51    115.08 o 
   0  12   2     2862.39     3202.14    199.21 o 
   2  12   2    10980.09    11344.80    452.76 o 
   4  12   2     2438.89     1910.89    159.38 o 
   6  12   2    29410.51    27922.78   1319.16 o 
  -5  13   2    11300.54    11052.63    598.57 o 
  -3  13   2     4722.58     4959.75    239.51 o 
  -1  13   2     4295.24     4594.00    265.26 o 
   1  13   2    22742.50    25312.48   1281.27 o 
   3  13   2      592.20      657.41     83.34 o 
   5  13   2    18067.02    16700.68    838.98 o 
  -4  14   2      191.13      205.54     69.62 o 
  -2  14   2      146.97      258.92     70.65 o 
   0  14   2     1105.04     1517.52    187.72 o 
   2  14   2     8881.44     9741.66    405.22 o 
   4  14   2     1626.80     1855.90    155.83 o 
  -3  15   2    13995.44    12994.70    626.83 o 
  -1  15   2    11549.02    11513.38    538.62 o 
   1  15   2    21793.28    21746.79   1123.73 o 
 -11   1   3    24440.55    26495.22   1020.71 o 
  -9   1   3    16286.81    17594.75    623.42 o 
  -7   1   3     6743.99     6947.56    244.93 o 
  -5   1   3   103206.26   102059.62   2979.28 o 
  -3   1   3     5505.88     6048.48    194.43 o 
  -1   1   3   237993.62   200130.20   6913.83 o 
   1   1   3    10774.98    10826.85    761.75 o 
   3   1   3   149607.62   138035.06   5602.49 o 
   5   1   3    18623.71    18887.62    944.45 o 
   7   1   3     2730.43     2748.42    243.23 o 
   9   1   3     3694.69     3948.13    335.36 o 
  11   1   3     7522.45     7705.39    430.32 o 
 -10   2   3     1139.90     1383.72    128.27 o 
  -8   2   3      221.46      394.96     69.09 o 
  -6   2   3     9664.65     4742.05    398.64 o 
  -4   2   3    16071.52    16774.98    546.85 o 
  -2   2   3    20686.44    21482.29    706.75 o 
   0   2   3   119088.23   118040.68   5858.45 o 
   2   2   3    28478.38    27786.55   1337.77 o 
   4   2   3    56772.14    57248.23   2777.33 o 
   6   2   3    12691.98    12170.08    531.72 o 
   8   2   3     8089.60     8416.73    441.80 o 
  10   2   3     4611.02     4223.65    279.11 o 
 -11   3   3    13688.33    14366.67    638.35 o 
  -9   3   3     4048.88     3682.78    208.10 o 
  -7   3   3     5558.94     5794.57    237.79 o 
  -5   3   3    64216.68    63511.00   1919.13 o 
  -1   3   3   238329.09   198181.45   9082.18 o 
   1   3   3    62091.87    63167.91   2563.76 o 
   3   3   3   103311.80    82227.92   3866.39 o 
   5   3   3    22312.97    20449.66    729.75 o 
   7   3   3     8850.30     9315.31    470.30 o 
   9   3   3      766.98     1032.66    154.05 o 
  11   3   3     3567.53     3941.69    281.07 o 
 -10   4   3      501.62      732.98     96.81 o 
  -8   4   3       34.22       94.45     41.20 o 
  -6   4   3     4360.84     4343.17    171.59 o 
  -4   4   3    26105.57    26667.71   1018.19 o 
  -2   4   3    43994.82    43590.57   1961.61 o 
   0   4   3    86588.69    94630.22   4734.09 o 
   2   4   3    26013.20    24531.84    868.84 o 
   4   4   3    45301.69    45316.66   2234.57 o 
   6   4   3    14194.72    14559.61    631.42 o 
   8   4   3    10116.42    10499.98    563.40 o 
  10   4   3    12390.33    12891.01    658.08 o 
  -9   5   3      565.45      887.20    101.86 o 
  -7   5   3     1461.31     1550.86     94.69 o 
  -5   5   3     9338.66     9827.76    403.69 o 
  -3   5   3    33331.23    33126.17   1252.61 o 
  -1   5   3    51825.64    48149.68   2314.59 o 
   1   5   3    54569.42    58327.83   2644.27 o 
   3   5   3    55401.09    48522.80   1679.28 o 
   5   5   3    38223.08    32686.32   2754.79 o 
   7   5   3      907.07     1103.83    127.57 o 
   9   5   3      465.08      918.40    268.13 o 
 -10   6   3     1720.14     1910.97    160.90 o 
  -8   6   3     2002.42     2191.52    143.20 o 
  -6   6   3     8201.74     9206.92    446.28 o 
  -4   6   3    33655.93    33008.23   1263.32 o 
  -2   6   3     5728.92     5862.05    251.98 o 
   0   6   3   117274.52   129141.41   5319.35 o 
   2   6   3    22271.32    23356.73    898.92 o 
   4   6   3    65756.45    60746.51   2994.60 o 
   6   6   3    20434.05    19578.28    892.28 o 
   8   6   3    14803.94    15174.36    729.23 o 
  10   6   3    10141.35    10198.29    546.76 o 
  -9   7   3    10001.77    10281.50    400.36 o 
  -7   7   3    10458.32    10679.03    401.45 o 
  -5   7   3       50.21      267.30     77.29 o 
  -3   7   3    70733.15    66008.64   2484.63 o 
  -1   7   3    19936.16    20546.41   1276.53 o 
   1   7   3   124557.50   140383.27   6492.89 o 
   3   7   3    23424.94    21999.34    819.66 o 
   5   7   3    19190.71    15962.96   1208.30 o 
   7   7   3     8415.04     8278.64    433.96 o 
   9   7   3      237.38      433.83     95.32 o 
  -8   8   3      515.25      606.14     74.82 o 
  -6   8   3      118.57      254.38     64.83 o 
  -4   8   3    24600.60    24271.54    953.51 o 
  -2   8   3     3157.59     3742.60    284.02 o 
   0   8   3    37265.59    41857.57   1736.38 o 
   2   8   3     1252.60     1680.22    187.90 o 
   4   8   3    15306.64    14303.00    560.61 o 
   6   8   3     3564.62     3259.74    214.08 o 
   8   8   3     3935.99     4018.16    265.30 o 
  -9   9   3    12737.37    13094.09    501.41 o 
  -7   9   3    29812.47    29823.68   1019.45 o 
  -5   9   3     2659.57     3014.78    171.73 o 
  -3   9   3    74668.79    69719.02   3146.68 o 
  -1   9   3     4199.55     4692.52    249.20 o 
   1   9   3    51696.64    56357.18   2324.10 o 
   3   9   3    16043.90    16331.59    732.38 o 
   5   9   3    11796.36    10758.70    539.67 o 
   7   9   3     4417.35     3743.17    253.67 o 
   9   9   3     1008.62     1004.69    145.57 o 
  -8  10   3      181.99      164.31     48.99 o 
  -6  10   3     1128.83     1316.17    111.44 o 
  -4  10   3      849.94     1054.21    103.68 o 
  -2  10   3    12129.36    11797.34    663.97 o 
   0  10   3     5112.96     5962.79    264.38 o 
   2  10   3     4960.65     6343.51    357.84 o 
   4  10   3     2893.20     3163.77    191.25 o 
   6  10   3      262.93      317.40    119.21 o 
   8  10   3      134.50      241.68     78.69 o 
  -7  11   3    16708.27    15684.84    583.45 o 
  -5  11   3      401.88      685.99     93.61 o 
  -3  11   3    45668.39    43593.80   1657.84 o 
  -1  11   3      161.06      270.23    101.69 o 
   1  11   3    52930.18    58704.27   2156.65 o 
   3  11   3     1220.29     1345.40    102.32 o 
   5  11   3     7501.61     7788.87    523.59 o 
   7  11   3     3382.54     3173.54    203.69 o 
  -6  12   3     1289.60     1668.79    176.29 o 
  -4  12   3      543.93      554.67     75.19 o 
  -2  12   3    11379.74    11524.35    453.65 o 
   0  12   3     2958.61     3236.60    201.96 o 
   2  12   3    23218.35    25573.16    938.55 o 
   4  12   3      350.60      566.82     87.49 o 
   6  12   3     9968.47     9833.03    540.76 o 
  -5  13   3       19.55      136.47     94.75 o 
  -3  13   3    18423.17    18190.82    807.87 o 
  -1  13   3     6086.17     6653.96    351.59 o 
   1  13   3    13558.38    15725.89    834.29 o 
   3  13   3     7468.12     7791.90    330.72 o 
   5  13   3     3819.02     4233.04    282.13 o 
  -4  14   3     2475.91     2669.69    198.81 o 
  -2  14   3    30563.62    30172.69   1309.35 o 
   0  14   3     3244.71     3959.04    288.93 o 
   2  14   3    34274.38    36858.00   1527.79 o 
   4  14   3     2090.53     2249.01    196.77 o 
  -1  15   3     4526.95     4549.36    328.39 o 
   1  15   3     6311.23     7232.27    371.80 o 
 -10   0   4     1755.26     2214.66    184.98 o 
  -8   0   4    79904.86    81585.28   3712.58 o 
  -6   0   4      312.09      377.19     59.51 o 
  -4   0   4   335416.19   279029.72  10330.42 o 
  -2   0   4    31491.98    30363.67   1622.69 o 
   2   0   4     1852.77     2329.50    105.48 o 
   4   0   4    25059.17    23816.88   1023.86 o 
   6   0   4    52783.65    49091.22   2696.92 o 
   8   0   4     2117.90     2023.21    232.05 o 
  10   0   4    40159.54    39482.24   2327.14 o 
 -11   1   4       13.08      380.54     99.77 o 
  -9   1   4      283.00      430.14     65.19 o 
  -7   1   4      345.27      428.49     45.82 o 
  -5   1   4      203.40      250.24     27.38 o 
  -3   1   4       13.45      193.27     43.37 o 
  -1   1   4    45230.55    44072.58   1555.27 o 
   1   1   4    11473.04    10831.02    351.22 o 
   3   1   4     2512.14     3186.65    173.69 o 
   5   1   4      174.54      222.04     33.51 o 
   7   1   4     2557.79     2893.86    238.93 o 
   9   1   4     2621.77     2449.74    185.45 o 
  11   1   4     1526.64     1761.70    199.24 o 
 -10   2   4      440.26      485.64     76.02 o 
  -8   2   4    79857.52    79630.75   2505.04 o 
  -6   2   4     1406.17     1628.86    103.07 o 
  -4   2   4   208520.38   188102.30   5129.59 o 
  -2   2   4      560.86      697.48     48.68 o 
   0   2   4   306626.59   263134.06  11895.79 o 
   2   2   4    24853.76    23958.70   1091.10 o 
   4   2   4    34964.67    38036.75   2026.27 o 
   6   2   4    40440.47    40438.80   1598.00 o 
   8   2   4     9444.31     9019.46    585.96 o 
  10   2   4    20395.57    19396.98    868.28 o 
 -11   3   4     1945.85     2300.73    172.16 o 
  -9   3   4     7641.77     7977.12    353.47 o 
  -7   3   4      469.87      586.07     71.18 o 
  -5   3   4     6300.27     6684.39    252.23 o 
  -1   3   4     1205.82     1918.41    113.39 o 
   1   3   4    14906.14    15837.65    754.05 o 
   3   3   4    64838.78    61637.53   3264.38 o 
   5   3   4    33488.32    33047.59   1327.82 o 
   7   3   4    25824.65    25064.50   1532.51 o 
   9   3   4     7079.68     6810.34    395.68 o 
  11   3   4     7223.35     7580.17    429.49 o 
 -10   4   4     2618.97     2900.18    243.61 o 
  -8   4   4    28552.01    28240.31    963.27 o 
  -6   4   4    25551.32    25815.66    894.35 o 
  -4   4   4    92739.55    89606.10   2684.61 o 
  -2   4   4    36178.48    36074.64   1614.65 o 
   0   4   4    76407.91    80026.51   3592.39 o 
   2   4   4      185.50      375.60     76.25 o 
   4   4   4     3312.27     3934.34    233.09 o 
   6   4   4    23555.40    23678.12   1206.63 o 
   8   4   4     5971.54     5910.37    337.88 o 
  10   4   4    18696.11    17734.06   1280.46 o 
  -9   5   4     5832.67     6060.79    298.71 o 
  -7   5   4       55.72      337.63    124.52 o 
  -5   5   4     6770.21     7500.83    278.50 o 
  -3   5   4     5203.52     5577.30    210.76 o 
  -1   5   4     2577.75     2743.27    125.48 o 
   1   5   4    19003.64    21476.54    957.55 o 
   3   5   4    19589.93    15599.29   1213.47 o 
   5   5   4    11698.94    11678.59    537.47 o 
   7   5   4    26245.72    26724.61   1207.11 o 
   9   5   4     8830.32     9255.40    498.72 o 
 -10   6   4    11889.37    11795.27    526.02 o 
  -8   6   4     9637.21     9812.94    377.38 o 
  -6   6   4    53963.20    52594.09   1731.93 o 
  -4   6   4    24571.47    24917.34    834.79 o 
  -2   6   4    74992.33    69392.28   3114.25 o 
   0   6   4     4459.28     4656.29    227.35 o 
   2   6   4    14004.68    14152.42    498.43 o 
   4   6   4     6798.33     7797.74    418.72 o 
   6   6   4      277.94      329.40     94.98 o 
   8   6   4    20863.62    20787.00    973.80 o 
  10   6   4     6484.94     6514.26    463.99 o 
  -9   7   4     3364.46     3856.64    191.32 o 
  -7   7   4      756.54      840.94     81.91 o 
  -5   7   4     1712.37     1516.11     90.20 o 
  -3   7   4    18088.91    19529.22    756.68 o 
  -1   7   4     2420.04     3067.19    145.50 o 
   1   7   4    30778.24    36054.23   1555.70 o 
   3   7   4    20457.59    19305.45    658.67 o 
   5   7   4     9678.23     9098.07    486.47 o 
   7   7   4    21097.41    20189.14    941.69 o 
   9   7   4     1553.47     2040.14    260.69 o 
  -8   8   4       20.64       73.36     51.57 o 
  -6   8   4    72452.28    71393.35   2340.19 o 
  -4   8   4      233.22      448.76     65.40 o 
  -2   8   4    93301.80    87870.67   3422.57 o 
   0   8   4     2005.06     2596.06    150.41 o 
   2   8   4    40776.79    43479.38   1652.91 o 
   4   8   4    14230.68    12690.94    503.10 o 
   6   8   4       10.75       89.95     77.35 o 
   8   8   4    15010.91    14431.85    713.05 o 
  -9   9   4     3080.84     3034.96    169.47 o 
  -7   9   4      161.49      286.00     56.82 o 
  -5   9   4    13226.88    12789.29    470.35 o 
  -3   9   4     8365.10     8330.61    423.30 o 
  -1   9   4     6105.73     6519.24    244.76 o 
   1   9   4     4997.28     5393.25    275.62 o 
   3   9   4      705.18      938.27    123.69 o 
   5   9   4       26.39      575.90    106.49 o 
   7   9   4     5005.81     4528.08    330.91 o 
   9   9   4      647.98      882.10    273.83 o 
  -8  10   4      746.14      940.90     96.95 o 
  -6  10   4    66033.66    63014.30   2078.84 o 
  -4  10   4      109.88      213.92     53.67 o 
  -2  10   4   121288.88   116727.67   4313.90 o 
   0  10   4     3916.10     4515.82    213.00 o 
   2  10   4    46691.34    51851.59   1829.65 o 
   4  10   4    16401.76    15256.52    707.88 o 
   6  10   4     1999.53     2581.15    358.76 o 
   8  10   4    16399.74    15179.64    749.70 o 
  -7  11   4     3987.31     4185.53    206.89 o 
  -5  11   4     4783.27     4836.65    243.72 o 
  -3  11   4     1372.06     1673.33    115.21 o 
  -1  11   4     5373.40     5467.92    241.40 o 
   1  11   4       77.75      276.92     59.47 o 
   3  11   4     1043.97     1053.07    106.97 o 
   5  11   4     4703.81     4787.63    359.85 o 
   7  11   4      200.97      445.69    156.24 o 
  -6  12   4    32387.54    31559.91   1493.71 o 
  -4  12   4        5.48       66.10     46.71 o 
  -2  12   4    36652.49    35617.08   1479.25 o 
   0  12   4      219.28      397.46     74.49 o 
   2  12   4    20324.01    23103.58   1051.96 o 
   4  12   4     6601.26     6659.29    345.77 o 
   6  12   4      365.11      655.98    186.87 o 
  -5  13   4     3985.22     4303.11    290.55 o 
  -3  13   4     2785.42     2891.62    199.44 o 
  -1  13   4     7016.87     7550.90    387.48 o 
   1  13   4     1679.24     2263.31    220.39 o 
   3  13   4     1878.88     2275.70    142.29 o 
   5  13   4     8188.05     8349.83    471.38 o 
  -4  14   4     3622.17     3382.84    227.58 o 
  -2  14   4     9140.77     8726.46    448.21 o 
   0  14   4      690.62      910.03    145.43 o 
   2  14   4     2121.74     2310.76    287.31 o 
   4  14   4      804.23     1047.34    143.31 o 
  -1  15   4     5074.95     5114.10    359.56 o 
   1  15   4     1903.64     2469.98    224.80 o 
 -11   1   5    19141.60    20620.13    910.08 o 
  -9   1   5     9560.03    10503.51    395.82 o 
  -7   1   5    80655.19    77717.43   2463.37 o 
  -5   1   5     3901.10     4391.13    158.10 o 
  -3   1   5    71216.52    66638.23   1736.64 o 
  -1   1   5   107804.95    98662.86   3269.33 o 
   1   1   5     1279.61     1578.50     93.97 o 
   3   1   5   245552.05   209389.48   7903.03 o 
   5   1   5     4860.91     5022.07    202.84 o 
   7   1   5   130007.75   119170.65   4534.50 o 
   9   1   5      428.33      628.71    103.58 o 
  11   1   5    22777.77    22781.69   1023.05 o 
 -10   2   5     2958.65     3322.06    193.28 o 
  -8   2   5     7987.02     8329.64    315.19 o 
  -6   2   5      511.38      588.53     50.07 o 
  -4   2   5     8723.31     8692.28    254.48 o 
  -2   2   5      619.71      803.61     59.16 o 
   0   2   5     3039.82     2924.37    133.11 o 
   2   2   5     2265.71     2196.80    107.77 o 
   4   2   5      243.73      447.25     41.55 o 
   6   2   5       24.82      247.21     54.06 o 
   8   2   5     6654.96     6418.48    338.24 o 
  10   2   5     1651.99     1623.54    184.36 o 
 -11   3   5    16800.86    18245.04    773.80 o 
  -9   3   5    16628.12    16597.58    999.24 o 
  -7   3   5    42380.93    40331.32   1376.32 o 
  -5   3   5     9115.27    10071.49    325.93 o 
  -3   3   5    48656.54    47497.09   1559.41 o 
  -1   3   5    69330.87    69863.14   2345.19 o 
   1   3   5      147.85      315.65     31.57 o 
   3   3   5   174716.34   153824.67   5761.92 o 
   5   3   5    15788.10    15224.43    854.53 o 
   7   3   5    84571.02    84210.09   4650.42 o 
   9   3   5     8182.40     7713.23    555.84 o 
  11   3   5    15337.69    15553.44    809.29 o 
 -10   4   5     5232.44     4816.07    358.44 o 
  -8   4   5    19271.31    19222.66    670.45 o 
  -6   4   5    19889.72    21401.77    748.23 o 
  -4   4   5    45979.57    46229.13   1402.28 o 
  -2   4   5    28955.92    32101.95   1086.63 o 
   0   4   5    15044.84    16300.25    752.56 o 
   2   4   5        6.89      178.94     59.93 o 
   4   4   5    13440.23    13740.41    715.56 o 
   6   4   5     1376.31     1637.15    131.66 o 
   8   4   5     7817.28     7432.15    456.02 o 
  10   4   5     2923.07     3004.94    238.88 o 
  -9   5   5    15482.86    15433.33    637.45 o 
  -7   5   5    23664.64    23981.06    814.85 o 
  -5   5   5    11437.01    11228.90    440.36 o 
  -3   5   5     1031.53     1259.68     68.68 o 
  -1   5   5     4166.77     5208.65    217.35 o 
   1   5   5    27621.10    29039.49   1339.18 o 
   3   5   5    44026.59    37453.41   1792.26 o 
   5   5   5    36258.36    33856.49   1633.67 o 
   7   5   5    44722.98    42336.39   1858.53 o 
   9   5   5    10549.53    10915.75    570.75 o 
 -10   6   5     3961.10     4020.26    234.18 o 
  -8   6   5    22748.06    23277.32    802.10 o 
  -6   6   5     3248.32     3296.02    150.38 o 
  -4   6   5    16749.14    16845.90    576.30 o 
  -2   6   5     7870.33     7946.16    384.64 o 
   0   6   5      102.00      167.56     33.96 o 
   2   6   5     6599.52     6646.41    272.12 o 
   4   6   5     5627.12     5598.51    255.17 o 
   6   6   5      236.08      350.58     71.14 o 
   8   6   5    16258.00    16522.73    795.60 o 
  10   6   5     2180.54     1961.76    198.37 o 
  -9   7   5    18063.66    18572.54    665.23 o 
  -7   7   5     6931.15     6915.33    277.02 o 
  -5   7   5    36682.31    36752.10   1224.17 o 
  -1   7   5     2124.59     2073.70    108.19 o 
   1   7   5    51315.24    55064.08   2258.85 o 
   3   7   5     2176.02     2392.09    126.68 o 
   5   7   5    95795.09    82091.79   2971.15 o 
   7   7   5     5016.52     4664.56    284.77 o 
   9   7   5    33159.11    33323.51   1601.83 o 
  -8   8   5    11282.05    12158.11    457.47 o 
  -6   8   5     3428.96     3790.93    176.57 o 
  -4   8   5     6126.61     6302.86    246.69 o 
  -2   8   5     7431.84     8167.44    348.85 o 
   0   8   5     2488.92     3132.11    174.85 o 
   2   8   5      184.90      384.06     63.99 o 
   4   8   5    12621.94    11881.47    472.09 o 
   6   8   5      234.60      567.59     95.66 o 
   8   8   5     2807.70     2917.14    219.74 o 
  -9   9   5    17867.05    18570.15    675.83 o 
  -7   9   5     1307.73     1538.91    114.00 o 
  -5   9   5    26597.68    25909.95    888.71 o 
  -3   9   5    17402.05    16904.54    669.22 o 
  -1   9   5    20108.46    20650.59    750.87 o 
   1   9   5    78258.40    86437.29   3521.47 o 
   3   9   5      127.16      182.02     52.78 o 
   5   9   5    75756.07    67622.33   2904.21 o 
   7   9   5      249.46      219.24     75.24 o 
   9   9   5    32115.00    30702.07   1409.83 o 
  -8  10   5     2756.32     2723.18    153.26 o 
  -6  10   5     1078.28     1415.98    110.05 o 
  -4  10   5      189.79      587.19     93.71 o 
  -2  10   5      635.80      837.00    102.13 o 
   0  10   5       60.34      175.10     51.10 o 
   2  10   5    11164.24    12618.15    496.76 o 
   4  10   5      602.09      663.90     89.23 o 
   6  10   5     3350.09     3223.06    230.59 o 
   8  10   5     1468.71     1682.59    188.95 o 
  -7  11   5      277.84      369.07     97.04 o 
  -5  11   5    22717.07    22192.86   1075.67 o 
  -3  11   5    10880.27    10587.93    544.40 o 
  -1  11   5     2494.08     2581.60    169.88 o 
   1  11   5    38037.66    40561.51   1706.88 o 
   3  11   5      573.90      904.01    110.25 o 
   5  11   5    57760.12    53547.83   2985.90 o 
   7  11   5      500.64      588.40    134.65 o 
  -6  12   5     8121.99     8280.71    581.64 o 
  -4  12   5      373.68      394.99     81.96 o 
  -2  12   5      118.84      255.10     69.75 o 
   0  12   5     1261.13     1538.20    134.99 o 
   2  12   5      800.38     1124.75    106.89 o 
   4  12   5     4308.49     4553.62    358.11 o 
   6  12   5     5373.40     4536.55    363.99 o 
  -5  13   5     6746.89     6522.54    387.96 o 
  -3  13   5     3464.97     3367.12    218.79 o 
  -1  13   5     5010.01     4907.65    282.19 o 
   1  13   5    25959.69    28356.16   1414.59 o 
   3  13   5        5.53       45.45     44.94 o 
   5  13   5    19541.63    18411.52    946.53 o 
  -4  14   5     5421.30     5575.32    352.17 o 
  -2  14   5     7442.88     7562.65    399.26 o 
   0  14   5     2494.95     2520.63    224.71 o 
   2  14   5     1888.47     2244.42    288.50 o 
   4  14   5      392.19      439.35    100.52 o 
  -1  15   5      760.91      826.27    147.18 o 
   1  15   5       77.16      521.89    234.50 o 
 -10   0   6      446.99      498.31     93.00 o 
  -8   0   6     2788.76     3048.81    208.89 o 
  -6   0   6       12.94      397.56     63.45 o 
  -4   0   6    73423.28    70590.93   4969.04 o 
  -2   0   6    26341.15    26373.94    991.14 o 
   2   0   6    20894.40    22152.80   1231.94 o 
   4   0   6   163581.58   146721.84   6897.46 o 
   6   0   6       20.66      304.45    157.67 o 
   8   0   6    37468.69    32573.29   2815.78 o 
  10   0   6    18932.28    16986.09   1099.06 o 
 -11   1   6     2000.55     2284.55    189.92 o 
  -9   1   6     3071.22     3841.35    260.97 o 
  -7   1   6      325.83      278.13     74.82 o 
  -5   1   6     4574.85     4852.73    179.37 o 
  -3   1   6       42.00      110.37     27.76 o 
  -1   1   6       88.34      111.11     27.05 o 
   1   1   6       61.06      123.36     23.49 o 
   3   1   6     1543.39     1581.85    104.66 o 
   5   1   6     1077.18     1025.67     58.35 o 
   7   1   6        0.60      404.90    109.13 o 
   9   1   6       67.40      127.81     53.61 o 
  11   1   6      126.21      389.13    163.94 o 
 -10   2   6       13.62      184.24     52.30 o 
  -8   2   6     2462.28     2468.71    128.97 o 
  -6   2   6    12992.21    13204.64    422.95 o 
  -4   2   6    31698.23    30212.56    922.82 o 
  -2   2   6    39531.61    40445.77   1197.96 o 
   0   2   6   184092.67   162237.94   5798.74 o 
   2   2   6    36112.25    35771.61   1282.44 o 
   4   2   6   137614.67   124626.68   3861.23 o 
   6   2   6      652.64     1016.53    135.86 o 
   8   2   6    18705.04    17530.81    850.20 o 
  10   2   6    12062.29    11803.94    610.17 o 
 -11   3   6     7395.84     7708.77    379.33 o 
  -9   3   6     8865.94     8855.92    382.14 o 
  -7   3   6    13933.93    14090.33    456.15 o 
  -5   3   6    34775.43    34459.58    952.59 o 
  -3   3   6    11129.10    10832.44    313.81 o 
  -1   3   6   102800.55    99002.98   3343.37 o 
   1   3   6    34321.35    34701.41   1193.87 o 
   3   3   6    51164.26    47123.98   1647.44 o 
   5   3   6     8609.28     8324.82    451.09 o 
   7   3   6     3641.87     3884.97    243.31 o 
   9   3   6        0.76      160.63    137.41 o 
 -10   4   6     1203.52     1429.19    132.87 o 
  -8   4   6      303.03      551.01     64.05 o 
  -6   4   6     5466.82     5469.88    219.33 o 
  -4   4   6    49922.63    49867.51   1691.70 o 
  -2   4   6    57605.73    60874.78   1832.30 o 
   0   4   6   199245.19   189575.72   8397.86 o 
   2   4   6    56547.72    53318.63   2816.55 o 
   4   4   6    48383.77    45606.55   1511.66 o 
   6   4   6     9592.69    10628.39    673.06 o 
   8   4   6     3883.83     3823.17    236.46 o 
  10   4   6     2044.40     2269.24    206.27 o 
  -9   5   6    12745.58    13210.55    563.15 o 
  -7   5   6    27765.04    27174.01    914.98 o 
  -5   5   6    66554.18    68809.27   2927.98 o 
  -3   5   6    53991.23    55575.06   1810.34 o 
  -1   5   6   108977.33   114105.21   4239.01 o 
   1   5   6    16975.27    18937.41    830.45 o 
   3   5   6    28578.68    22118.46   1974.53 o 
   5   5   6     1266.84     1287.10     86.06 o 
   7   5   6     2442.20     2690.21    201.74 o 
   9   5   6      356.86      558.46    104.35 o 
 -10   6   6     5211.80     5681.02    324.52 o 
  -8   6   6     1344.32     1457.47    106.04 o 
  -6   6   6     3074.36     2912.39    137.47 o 
  -4   6   6    34109.69    35669.54   1181.97 o 
  -2   6   6    84611.38    79235.82   2948.07 o 
   0   6   6    45088.91    48432.10   1960.22 o 
   2   6   6    91363.81    87942.52   2885.72 o 
   4   6   6    20403.83    18434.79    637.43 o 
   6   6   6    12851.05    12596.49    607.04 o 
   8   6   6      432.58      424.36     91.59 o 
  10   6   6      114.28      430.26    108.30 o 
  -9   7   6     5525.69     6088.58    307.73 o 
  -7   7   6    13795.24    14217.08    512.96 o 
  -5   7   6    17953.64    18927.95    653.11 o 
  -3   7   6    16913.21    18708.43    720.20 o 
  -1   7   6    36698.29    35484.96   1335.99 o 
   1   7   6     8833.86    10005.84    451.51 o 
   3   7   6    29166.83    27368.72    987.65 o 
   5   7   6      102.69      306.67     50.38 o 
   7   7   6      311.19      580.38    128.26 o 
   9   7   6      206.63      405.98     97.63 o 
  -8   8   6      729.83      938.25    101.03 o 
  -6   8   6     4818.42     4725.60    202.70 o 
  -4   8   6     8858.45     8709.85    364.59 o 
  -2   8   6    50732.79    49714.58   2228.47 o 
   0   8   6    13052.97    13455.87    590.58 o 
   2   8   6    88957.80    93800.39   4702.38 o 
   4   8   6      565.88      616.28     87.30 o 
   6   8   6    34061.51    30567.85   1466.13 o 
   8   8   6     5253.56     4851.92    309.86 o 
  -9   9   6        0.04      -14.76     41.21 o 
  -7   9   6     3221.63     3285.59    165.23 o 
  -5   9   6      992.86     1093.99     86.19 o 
  -3   9   6      116.23      259.27     96.69 o 
  -1   9   6    14712.87    14412.52    536.08 o 
   1   9   6      470.87      823.21    105.82 o 
   3   9   6    16733.90    16506.79    679.56 o 
   5   9   6      210.22      363.52    197.83 o 
   7   9   6     4142.74     3700.44    253.91 o 
  -8  10   6        7.73       60.44     48.14 o 
  -6  10   6      900.68     1196.10    103.63 o 
  -4  10   6     2873.88     2675.46    148.93 o 
  -2  10   6    33448.88    32921.00   1257.75 o 
   0  10   6    12415.67    13988.21    627.11 o 
   2  10   6    47969.74    49165.44   1753.90 o 
   4  10   6     1328.30     1335.35    154.87 o 
   6  10   6    35645.77    31016.02   1399.15 o 
   8  10   6     5163.70     5115.76    331.34 o 
  -7  11   6     1772.76     1951.85    180.45 o 
  -5  11   6       62.91      104.60     57.15 o 
  -3  11   6     3793.30     3664.88    238.24 o 
  -1  11   6      539.77      647.70     88.46 o 
   1  11   6    10060.78    10600.79    505.81 o 
   3  11   6      882.17     1139.72    115.17 o 
   5  11   6     5587.40     6432.89    663.41 o 
   7  11   6       42.08       36.97    107.10 o 
  -6  12   6      824.00      871.70    133.64 o 
  -4  12   6     1002.07     1024.36    129.59 o 
  -2  12   6    20339.52    19489.23    878.11 o 
   0  12   6      373.80      473.47     80.98 o 
   2  12   6    45557.59    48998.58   1928.45 o 
   4  12   6       32.61      293.19    172.55 o 
   6  12   6    16723.96    14469.84    902.36 o 
  -5  13   6     6950.08     6916.88    407.90 o 
  -3  13   6    29822.13    29921.06   1430.72 o 
  -1  13   6     1400.76     1595.09    146.15 o 
   1  13   6    26279.01    27567.68   1392.04 o 
   3  13   6       75.59      136.20     64.32 o 
   5  13   6     5423.08     5382.65    414.35 o 
  -4  14   6     1046.67     1067.43    174.76 o 
  -2  14   6    13035.60    13181.16    649.25 o 
   0  14   6     2758.66     3265.17    323.74 o 
   2  14   6    11993.92    13095.08   1076.20 o 
   4  14   6     1205.02     1449.69    174.65 o 
  -1  15   6     1491.17     1475.07    241.11 o 
   1  15   6    18950.71    20897.28    994.51 o 
 -11   1   7      681.15      629.32    109.16 o 
  -9   1   7    57786.21    57899.29   1873.91 o 
  -7   1   7     7650.26     7417.99    292.70 o 
  -5   1   7   162293.34   151593.95   4749.81 o 
  -3   1   7    29043.96    28615.07    851.25 o 
  -1   1   7   104023.35   100395.61   4135.64 o 
   1   1   7    16800.07    16480.58    562.08 o 
   3   1   7     1469.03     1449.52     72.75 o 
   5   1   7      363.67      521.50     52.02 o 
   7   1   7    35686.73    32606.22   1436.72 o 
   9   1   7      634.46      710.42    110.40 o 
 -10   2   7     3565.82     4345.74    226.03 o 
  -8   2   7     2224.06     2331.30    126.42 o 
  -6   2   7     5386.61     5189.67    186.85 o 
  -4   2   7    10641.67     9881.64    319.74 o 
  -2   2   7     7167.63     7228.33    287.27 o 
   0   2   7    30347.65    29374.95    941.86 o 
   2   2   7    23211.41    22100.63    791.35 o 
   4   2   7    22010.54    21259.51    679.60 o 
   6   2   7     8966.87     9046.41    369.17 o 
   8   2   7     1384.88     1339.24    144.21 o 
  10   2   7     3864.11     3784.77    266.33 o 
 -11   3   7      666.01      758.88    103.28 o 
  -9   3   7    39171.75    38441.52   1469.75 o 
  -7   3   7     5733.99     5146.51    245.69 o 
  -5   3   7   115441.60   112381.31   3083.08 o 
  -3   3   7    52562.39    52712.52   1456.65 o 
  -1   3   7    49254.86    48414.21   1639.06 o 
   1   3   7    24197.47    25399.53   1057.16 o 
   3   3   7     1102.61     1417.74     91.58 o 
   5   3   7      730.74      800.87    100.76 o 
   7   3   7    14549.04    15528.40   1200.97 o 
   9   3   7     5898.35     5702.08    607.77 o 
 -10   4   7     4646.80     4614.11    250.83 o 
  -8   4   7    15792.29    15571.65    554.42 o 
  -6   4   7    25697.32    25518.42    879.68 o 
  -4   4   7    51363.12    49460.74   1369.59 o 
  -2   4   7    80375.11    83266.99   2503.55 o 
   0   4   7   114698.56   114482.98   3841.06 o 
   2   4   7    66114.56    64503.70   2256.90 o 
   4   4   7    50681.52    48785.00   1855.71 o 
   6   4   7    46663.26    46043.95   1991.50 o 
   8   4   7     9268.38     8435.13    455.16 o 
  10   4   7    11332.11    10820.68    580.57 o 
  -9   5   7     6749.71     6974.30    330.02 o 
  -7   5   7    28231.69    27949.03    946.14 o 
  -5   5   7    20120.62    19505.43    861.61 o 
  -3   5   7    49813.14    53389.02   1804.45 o 
  -1   5   7    11461.65    10543.53    360.18 o 
   1   5   7    23734.04    25975.45   1089.18 o 
   3   5   7       69.51      248.47     44.60 o 
   5   5   7     4039.42     4154.08    177.01 o 
   7   5   7     6797.41     6626.34    367.90 o 
   9   5   7    13844.69    13852.82    697.97 o 
 -10   6   7     2873.41     3548.25    216.08 o 
  -8   6   7    12081.17    12235.45    451.10 o 
  -6   6   7     6291.21     6586.43    255.63 o 
  -4   6   7    67409.05    67409.68   2200.72 o 
  -2   6   7    13659.32    14260.64    555.20 o 
   0   6   7    81022.41    84642.55   3761.36 o 
   2   6   7    27032.64    27152.09    919.54 o 
   4   6   7    29348.70    26810.59    918.02 o 
   6   6   7    19802.55    17932.79    835.14 o 
   8   6   7     3748.82     4235.98    276.12 o 
  10   6   7    11028.44    10812.20    583.90 o 
  -9   7   7       73.89      218.75     57.07 o 
  -7   7   7    35320.80    34836.96   1171.12 o 
  -5   7   7    15137.51    15241.43    536.22 o 
  -3   7   7    46213.29    48185.41   1799.42 o 
  -1   7   7    36498.25    37962.34   1416.93 o 
   1   7   7     5843.89     5579.46    388.11 o 
   3   7   7     3135.00     3393.99    168.11 o 
   5   7   7     1257.54     1295.82     94.36 o 
   7   7   7     4175.85     3984.96    258.85 o 
   9   7   7    13459.52    14016.08    710.54 o 
  -8   8   7     6886.72     7396.31    300.60 o 
  -6   8   7      879.82      907.54     82.00 o 
  -4   8   7    15204.64    15659.93    618.36 o 
  -2   8   7      332.79      640.55    119.43 o 
   0   8   7    39016.13    40991.56   1688.54 o 
   2   8   7    19446.67    20849.86   1176.26 o 
   4   8   7    17640.47    16945.32    656.99 o 
   6   8   7    17764.18    15741.76    750.78 o 
   8   8   7      240.78      259.16     84.64 o 
  -9   9   7      142.15      195.27     58.15 o 
  -7   9   7    38162.73    38501.43   1291.20 o 
  -5   9   7     5451.79     6008.08    274.87 o 
  -3   9   7    46756.22    46273.75   1736.07 o 
  -1   9   7     5620.92     5214.66    220.04 o 
   1   9   7    11508.01    12690.47    577.52 o 
   3   9   7     1793.56     1972.80    125.75 o 
   5   9   7     7953.43     7288.90    513.35 o 
   7   9   7      191.82      264.76     79.12 o 
  -8  10   7     1485.83     1558.31    147.94 o 
  -6  10   7     2527.17     2432.58    191.57 o 
  -4  10   7     8355.81     8141.16    433.68 o 
  -2  10   7     5052.83     4814.21    282.46 o 
   0  10   7     2545.11     3045.40    185.72 o 
   2  10   7     1247.91     1685.55    221.57 o 
   4  10   7      538.86      577.41     87.17 o 
   6  10   7      507.52      754.37    145.77 o 
   8  10   7     1258.36     1553.24    229.59 o 
  -7  11   7    36903.49    34597.64   1640.27 o 
  -5  11   7     1662.34     1691.00    154.55 o 
  -3  11   7    31297.30    30075.79   1402.20 o 
  -1  11   7     5918.69     6484.45    444.85 o 
   1  11   7     1932.39     2116.83    158.11 o 
   3  11   7     1514.84     1685.15    160.19 o 
   5  11   7     3858.44     4080.90    339.61 o 
   7  11   7       15.31      111.77     85.68 o 
  -6  12   7    12249.78    11993.43    640.40 o 
  -4  12   7      328.14      425.22     85.23 o 
  -2  12   7    31586.96    32623.96   1511.13 o 
   0  12   7     3172.09     3560.41    218.58 o 
   2  12   7    21203.69    21539.97   1003.56 o 
   4  12   7     7561.81     7045.74    503.96 o 
   6  12   7     1542.65     1809.40    221.72 o 
  -5  13   7     3428.46     3643.78    259.20 o 
  -3  13   7    12941.07    12544.91    652.62 o 
  -1  13   7     6845.47     7265.63    377.92 o 
   1  13   7     1390.05     1601.74    235.05 o 
   3  13   7      928.55     1021.94    152.52 o 
   5  13   7      739.95     1149.12    193.70 o 
  -4  14   7     3244.38     3585.12    272.14 o 
  -2  14   7    24052.92    23759.12   1155.05 o 
   0  14   7     3362.41     3863.28    364.08 o 
   2  14   7    15790.83    16842.22   1080.81 o 
   4  14   7     9771.98     9308.76    529.10 o 
  -1  15   7     2233.47     2122.10    290.71 o 
   1  15   7      704.19      966.12    154.16 o 
 -10   0   8      451.83      629.59    252.87 o 
  -8   0   8    77465.69    76207.65   3476.20 o 
  -6   0   8     6858.88     7129.35    303.02 o 
  -4   0   8   155586.03   150973.25   5576.80 o 
  -2   0   8    85306.94    84398.08   3386.51 o 
   2   0   8    51438.17    45710.38   1869.65 o 
   4   0   8    26015.14    25713.73   1371.03 o 
   6   0   8    57102.58    52035.92   3385.10 o 
   8   0   8    40326.96    34983.43   5600.32 o 
  10   0   8    11494.77    11456.82   1054.62 o 
 -11   1   8       36.02      171.06     73.63 o 
  -9   1   8     2219.77     2569.72    155.10 o 
  -7   1   8      377.22      438.90     43.52 o 
  -5   1   8     1148.19     1544.03     73.36 o 
  -3   1   8    10234.55    11196.06    359.39 o 
  -1   1   8    20430.19    17501.52    974.29 o 
   1   1   8     9458.06     9949.10    416.78 o 
   3   1   8     9656.34     9814.95    308.32 o 
   5   1   8     1017.81     1179.15     64.92 o 
   7   1   8      850.68     1020.86     91.97 o 
   9   1   8     2708.02     2674.58    303.62 o 
 -10   2   8      235.36      437.75     71.10 o 
  -8   2   8    57788.80    57405.23   1964.08 o 
  -6   2   8      204.74      326.89     52.55 o 
  -4   2   8    41355.35    39588.32   1096.92 o 
  -2   2   8    32722.64    34026.20   1196.57 o 
   0   2   8    17495.48    18508.56    872.96 o 
   2   2   8   119634.63   110990.84   3504.48 o 
   4   2   8    21714.66    21633.22    741.69 o 
   6   2   8    52136.66    49708.32   1814.75 o 
   8   2   8    22249.09    20301.49    947.58 o 
  10   2   8     9557.86     8598.37    488.71 o 
 -11   3   8      266.48      335.25     74.29 o 
  -9   3   8      185.63      255.01     57.20 o 
  -7   3   8    11790.82    11644.92    385.47 o 
  -5   3   8      192.80      313.42     33.00 o 
  -3   3   8    10361.06    10381.25    306.52 o 
  -1   3   8    13336.48    14267.26    802.11 o 
   1   3   8    29635.88    30669.05   1460.80 o 
   3   3   8    52440.03    45513.04   2021.53 o 
   5   3   8    25445.82    24916.43    851.41 o 
   7   3   8    24279.28    24499.43   1120.99 o 
   9   3   8     7709.25     7310.09    417.01 o 
 -10   4   8     6454.13     6915.97    335.47 o 
  -8   4   8    43778.94    41522.11   1365.37 o 
  -6   4   8     2095.56     2201.93    109.11 o 
  -4   4   8    35244.54    33586.53    939.68 o 
  -2   4   8     2679.03     2642.76    122.16 o 
   0   4   8    12137.12    13750.43    543.75 o 
   2   4   8    16129.09    14923.08    518.87 o 
   4   4   8    27476.22    25246.90    977.97 o 
   6   4   8    40441.62    37935.61   1659.86 o 
   8   4   8    16610.16    16064.69    777.28 o 
  10   4   8     7892.60     7759.64    627.11 o 
  -9   5   8     2118.02     2513.10    161.78 o 
  -7   5   8     6699.74     6561.87    260.22 o 
  -5   5   8     2596.68     2832.17    205.45 o 
  -3   5   8    37007.08    37417.81   1278.10 o 
  -1   5   8    39945.05    40926.84   1406.05 o 
   1   5   8    18711.87    18569.93    598.15 o 
   3   5   8    50754.21    44565.35   2052.94 o 
   5   5   8    17262.23    16786.64    674.60 o 
   7   5   8    44524.33    43040.54   1893.19 o 
   9   5   8    16518.25    15781.62   1086.76 o 
 -10   6   8    23111.35    23514.68   1041.07 o 
  -8   6   8     6018.56     6086.99    253.18 o 
  -6   6   8    39646.73    39447.26   1309.16 o 
  -4   6   8      145.63      347.67     86.19 o 
  -2   6   8     2416.83     2611.55    124.77 o 
   0   6   8     8467.70     8161.49    311.35 o 
   2   6   8    12439.96    13164.31    598.58 o 
   4   6   8    42603.33    37536.94   1375.46 o 
   6   6   8    12781.37    11481.82    496.11 o 
   8   6   8    18314.99    17596.90    844.82 o 
  -9   7   8      931.53      993.35    110.28 o 
  -7   7   8     1918.98     1931.72    112.74 o 
  -5   7   8      297.76      497.49     82.77 o 
  -3   7   8     1589.26     1774.98    101.01 o 
  -1   7   8     3473.80     3351.88    180.52 o 
   1   7   8     6634.98     7266.15    349.21 o 
   3   7   8    50479.56    44135.73   1480.73 o 
   5   7   8     7519.67     7114.93    279.68 o 
   7   7   8    31563.43    28261.29   1283.54 o 
   9   7   8     2771.47     2662.87    422.19 o 
  -8   8   8      129.52      213.80     48.66 o 
  -6   8   8    29960.14    29735.29   1006.32 o 
  -4   8   8     3659.55     4003.43    192.20 o 
  -2   8   8    13418.47    14088.18    656.10 o 
   0   8   8    32591.40    33082.69   1504.21 o 
   2   8   8     1123.71     1245.72    110.78 o 
   4   8   8    33295.72    29010.59   1086.66 o 
   6   8   8    14757.19    12638.26    623.26 o 
   8   8   8     8428.02     8033.79    454.86 o 
  -9   9   8     1506.24     1474.17    146.02 o 
  -7   9   8     4028.87     4148.94    228.28 o 
  -5   9   8     1139.57     1274.75    126.15 o 
  -3   9   8     5953.44     5859.66    327.44 o 
  -1   9   8     2863.80     3310.10    317.03 o 
   1   9   8      181.38      377.10     67.02 o 
   3   9   8     8253.97     8720.89    408.89 o 
   5   9   8     1491.00     1538.30    196.98 o 
   7   9   8    10806.05    10032.23    530.51 o 
  -8  10   8     1612.36     1713.20    153.68 o 
  -6  10   8    48989.64    47042.89   2181.70 o 
  -4  10   8     9374.49     9151.88    482.61 o 
  -2  10   8    20083.73    20480.57    977.97 o 
   0  10   8    20049.62    21220.40    914.77 o 
   2  10   8      845.65     1181.84    103.17 o 
   4  10   8    17018.85    14718.83    689.76 o 
   6  10   8    10977.65    10248.35   1059.08 o 
   8  10   8    12310.76    11817.96    904.38 o 
  -7  11   8     2001.11     2094.29    184.15 o 
  -5  11   8     2117.46     1839.67    157.85 o 
  -3  11   8      116.92      268.08     73.19 o 
  -1  11   8     2636.38     2608.82    175.98 o 
   1  11   8     9120.87     9835.91    476.97 o 
   3  11   8      261.52      345.02     77.72 o 
   5  11   8    11118.83    11254.91    736.93 o 
   7  11   8      430.83      560.33    141.22 o 
  -6  12   8    18318.04    17105.91    870.17 o 
  -4  12   8     6719.15     6674.78    381.97 o 
  -2  12   8    11693.22    10999.61    574.82 o 
   0  12   8    13843.33    13628.07    624.84 o 
   2  12   8       78.03      298.16     87.44 o 
   4  12   8    19423.29    17715.24   1082.80 o 
   6  12   8     3707.56     3583.38    352.53 o 
  -5  13   8     8251.93     7663.24    443.94 o 
  -3  13   8      826.71      939.91    126.05 o 
  -1  13   8     3208.40     3418.80    258.91 o 
   1  13   8    16673.82    17406.88   1654.07 o 
   3  13   8     2326.67     2727.21    212.97 o 
   5  13   8    24951.92    22137.00   1327.74 o 
  -4  14   8        0.52       79.03     58.40 o 
  -2  14   8      687.60      781.20    150.34 o 
   0  14   8     2631.29     2933.69    312.62 o 
   2  14   8     1070.22     1242.52    168.05 o 
 -11   1   9    14533.65    15065.07    809.84 o 
  -9   1   9      783.23      916.78     95.50 o 
  -7   1   9    12263.08    11959.45    379.04 o 
  -5   1   9    60896.14    57879.28   1759.23 o 
  -3   1   9     1939.37     1996.39     88.14 o 
   1   1   9     1909.70     2246.09    102.87 o 
   3   1   9   183280.23   156293.11   4646.97 o 
   5   1   9     1261.21     1401.18     80.68 o 
   7   1   9    26443.89    24288.97    916.21 o 
   9   1   9     1763.14     1739.08    185.57 o 
 -10   2   9     4018.54     3826.78    207.20 o 
  -8   2   9     4801.44     4960.56    233.85 o 
  -6   2   9     1972.51     1896.99    107.29 o 
  -4   2   9      543.56      637.39     64.59 o 
  -2   2   9      560.95      605.87     39.66 o 
   2   2   9     3732.04     2761.85    501.28 o 
   4   2   9    17729.03    17514.31    631.07 o 
   6   2   9      933.31     1044.23     81.16 o 
   8   2   9     6562.16     6431.91    368.85 o 
  10   2   9     1510.51     1622.53    186.38 o 
  -9   3   9        1.89      210.89     55.35 o 
  -7   3   9     8367.65     8049.73    304.74 o 
  -5   3   9    35781.61    33956.78   1004.43 o 
  -3   3   9      196.33      204.45     23.77 o 
  -1   3   9   173520.25   132892.42   9465.94 o 
   1   3   9    10444.08    10138.27    400.80 o 
   3   3   9   164710.58   150229.73   5359.06 o 
   5   3   9     5037.74     5074.45    186.26 o 
   7   3   9    37668.74    36007.41   1595.08 o 
   9   3   9      170.14      197.26     89.74 o 
 -10   4   9     6854.56     7547.63    361.16 o 
  -8   4   9     5653.42     6038.44    273.63 o 
  -6   4   9     9183.08     9718.88    353.79 o 
  -4   4   9      591.04      763.89     55.82 o 
  -2   4   9     1358.35     1249.12     76.28 o 
   0   4   9     3366.16     3163.17    155.14 o 
   2   4   9     1194.60     1286.12     70.12 o 
   4   4   9    10925.57    10560.84    345.43 o 
   6   4   9     6467.41     6584.38    263.03 o 
   8   4   9    13673.23    14016.32    698.93 o 
  10   4   9    12020.40    11131.46    810.06 o 
  -9   5   9      118.15      300.27     86.31 o 
  -7   5   9      652.59      711.89     68.92 o 
  -5   5   9     6071.02     6003.73    297.86 o 
  -3   5   9    11940.64    11929.81    384.44 o 
  -1   5   9    52724.25    52224.40   1784.99 o 
   1   5   9    49681.94    48052.70   1579.27 o 
   3   5   9    47287.62    43042.34   2308.57 o 
   5   5   9    38898.85    35621.04   1365.72 o 
   7   5   9     2335.59     2933.08    367.38 o 
   9   5   9     3377.15     3760.45    268.88 o 
 -10   6   9     2489.43     2655.58    178.84 o 
  -8   6   9     9930.27     9409.11    358.22 o 
  -6   6   9     2513.90     2459.61    123.70 o 
  -4   6   9       91.43      289.46    193.37 o 
  -2   6   9    11417.85    13522.33    552.03 o 
   0   6   9     6649.00     6815.96    349.03 o 
   2   6   9       72.16      202.24     50.87 o 
   4   6   9    22109.89    20339.09    907.94 o 
   6   6   9     5418.72     4987.54    260.21 o 
   8   6   9    10952.33    10999.22    570.78 o 
  -9   7   9     6956.51     7716.64    360.15 o 
  -7   7   9     3817.19     3810.64    175.70 o 
  -5   7   9      477.41      642.06     66.59 o 
  -3   7   9    56009.36    56273.75   2103.28 o 
  -1   7   9     2651.35     3031.36    137.75 o 
   1   7   9   107595.49   105194.07   4235.90 o 
   3   7   9     5858.86     5273.23    341.37 o 
   5   7   9    45487.93    40137.36   1338.46 o 
   7   7   9     5399.64     5216.18    320.79 o 
   9   7   9     2170.07     2484.80    217.36 o 
  -8   8   9     3104.81     3098.32    158.72 o 
  -6   8   9     2540.48     2493.62    128.91 o 
  -4   8   9      598.82      741.10     67.65 o 
  -2   8   9     3271.74     3228.49    260.44 o 
   0   8   9     7743.19     8154.67    416.56 o 
   2   8   9     5372.37     5548.28    314.86 o 
   4   8   9     1297.69     1158.18     93.46 o 
   6   8   9      299.62      549.98    145.06 o 
   8   8   9      981.18      904.54    137.26 o 
  -7   9   9    10434.72    10312.28    458.47 o 
  -5   9   9     5844.05     6349.82    357.29 o 
  -3   9   9    64795.42    65393.21   2950.95 o 
  -1   9   9       74.32      252.21     68.35 o 
   1   9   9    80368.41    81273.12   3289.46 o 
   3   9   9     1763.35     1795.67    137.10 o 
   5   9   9    37915.23    32703.46   2704.22 o 
   7   9   9      603.11      588.25    140.36 o 
  -8  10   9      174.28      336.53     76.86 o 
  -6  10   9       20.77      217.20     73.79 o 
  -4  10   9     2259.92     2125.52    162.54 o 
  -2  10   9     6937.50     6786.76    373.80 o 
   0  10   9     5956.67     5947.90    307.04 o 
   2  10   9     2910.56     3293.35    244.61 o 
   4  10   9     4433.56     3823.08    238.48 o 
   6  10   9        6.64      272.45    102.70 o 
  -7  11   9    10152.14     9556.86    530.71 o 
  -5  11   9     4611.54     4885.78    302.22 o 
  -3  11   9    53961.02    51584.00   2366.66 o 
  -1  11   9     2654.39     3000.75    237.89 o 
   1  11   9    87102.70    86655.07   5054.01 o 
   3  11   9     1482.73     1598.74    156.92 o 
   5  11   9    26747.46    25702.78   2735.46 o 
   7  11   9      425.22      453.36    137.51 o 
  -6  12   9      457.26      411.14    105.74 o 
  -4  12   9     3753.12     3631.02    245.42 o 
  -2  12   9     1327.27     1281.57    171.33 o 
   0  12   9     5731.56     5536.63    399.05 o 
   2  12   9    10054.47     9968.00    520.53 o 
   4  12   9       75.45      265.28    105.30 o 
   6  12   9     7620.16     7391.83    547.35 o 
  -5  13   9      752.96      661.29    112.84 o 
  -3  13   9    19638.96    19070.61    940.00 o 
  -1  13   9      484.10      556.32    112.38 o 
   1  13   9    23468.33    23244.42   2156.83 o 
   3  13   9      948.56     1149.36    150.22 o 
   5  13   9    14698.56    13510.70   1331.29 o 
  -2  14   9     2575.60     2520.96    248.65 o 
   0  14   9     1447.84     1835.46    266.75 o 
   2  14   9     7732.76     8073.16    458.76 o 
 -10   0  10     1958.76     2158.42    288.57 o 
  -8   0  10    11844.06    11744.16    602.14 o 
  -6   0  10    31070.55    31193.38   1190.65 o 
  -4   0  10   103154.69    95734.86   3495.21 o 
  -2   0  10    15369.46    15874.84    673.98 o 
   2   0  10      479.25      316.09     81.31 o 
   4   0  10    60418.38    60888.24   2495.15 o 
   6   0  10    27049.50    25795.10   1270.44 o 
   8   0  10      406.45      408.92    131.07 o 
  10   0  10    40327.02    39533.97   2799.42 o 
 -11   1  10      173.64      259.97     74.31 o 
  -9   1  10     1563.81     1558.08    121.85 o 
  -7   1  10     1493.60     1511.08     77.57 o 
  -5   1  10     8110.39     8309.13    279.60 o 
  -3   1  10    13620.18    14146.24    443.03 o 
  -1   1  10     8883.37     5676.18    434.34 o 
   1   1  10     1407.63     1570.20     78.42 o 
   3   1  10     1994.02     2207.04    119.13 o 
   5   1  10     1802.09     1895.46     86.71 o 
   7   1  10      271.62      420.20     51.55 o 
   9   1  10        0.95      163.89     65.98 o 
 -10   2  10     2719.17     2809.58    242.28 o 
  -8   2  10    29927.30    30073.18   1171.59 o 
  -6   2  10     7710.53     7241.51    251.01 o 
  -4   2  10   115977.30   104423.77   4036.75 o 
  -2   2  10    19546.93    20937.71    801.09 o 
   0   2  10   155997.23   142090.16   4506.85 o 
   2   2  10     6392.13     6387.48    214.88 o 
   4   2  10    38398.62    37525.40   1254.11 o 
   6   2  10    48258.31    45772.86   1473.40 o 
   8   2  10      192.23      529.79    154.65 o 
  10   2  10    31060.26    29203.07   1498.81 o 
  -9   3  10    18444.70    18524.64    753.43 o 
  -7   3  10    14347.69    13697.75    486.71 o 
  -5   3  10    35501.39    34109.50   1013.52 o 
  -3   3  10     4324.77     3975.27    155.67 o 
  -1   3  10    23102.76    24625.81   1301.67 o 
   1   3  10    19392.45    20685.94    866.43 o 
   3   3  10     6364.97     6334.96    234.18 o 
   5   3  10     2421.85     2376.37    106.29 o 
   7   3  10     1580.83     1669.45    152.36 o 
   9   3  10       25.20       94.57     55.28 o 
 -10   4  10     2809.50     2926.32    182.00 o 
  -8   4  10     8270.24     8388.86    396.21 o 
  -6   4  10    35171.80    32900.62   1089.61 o 
  -4   4  10    73945.60    71122.93   2154.94 o 
  -2   4  10    21642.48    21257.87    717.11 o 
   0   4  10    98635.59    98793.55   3556.77 o 
   2   4  10      260.67      467.05     51.22 o 
   4   4  10     7311.18     7744.01    347.94 o 
   6   4  10    11903.27    11165.88    412.18 o 
   8   4  10     4431.42     4378.25    312.24 o 
  10   4  10    17691.15    17510.47   1393.29 o 
  -9   5  10    23833.32    24033.86    945.43 o 
  -7   5  10    19303.65    18156.04    627.51 o 
  -5   5  10    58951.25    56656.15   1936.83 o 
  -3   5  10    20988.05    21292.59    721.70 o 
  -1   5  10    39730.24    40142.50   1534.04 o 
   1   5  10     4534.24     4423.75    181.47 o 
   3   5  10     2384.54     2066.61    128.39 o 
   5   5  10     1756.23     1599.80    114.25 o 
   7   5  10      647.73      635.92    107.36 o 
   9   5  10       14.79       94.09     61.94 o 
 -10   6  10     1936.91     2170.11    162.46 o 
  -8   6  10     8115.67     8217.96    320.94 o 
  -6   6  10    32609.09    31163.12   1051.05 o 
  -2   6  10    92480.89    93503.84   2832.04 o 
   0   6  10     4852.92     4831.32    222.14 o 
   2   6  10    26428.30    26286.54   1166.09 o 
   4   6  10     3199.43     2903.45    161.50 o 
   6   6  10      377.57      423.51     89.86 o 
   8   6  10    16667.06    15121.76    749.31 o 
  -9   7  10    15615.49    15666.78    651.06 o 
  -7   7  10     3734.47     3743.69    186.71 o 
  -5   7  10    16701.79    16227.08    571.05 o 
  -3   7  10      812.67      823.79     62.95 o 
  -1   7  10    15104.94    15019.92    720.24 o 
   1   7  10     2485.63     2957.21    175.28 o 
   3   7  10     5976.62     5830.61    282.57 o 
   5   7  10     2412.14     2410.92    173.56 o 
   7   7  10      132.21      262.05     75.82 o 
   9   7  10      121.31      285.01     89.96 o 
  -8   8  10     5382.15     5085.28    262.45 o 
  -6   8  10    25386.07    24854.98    983.64 o 
  -4   8  10     9707.14     9476.29    483.91 o 
  -2   8  10    51069.20    50072.38   3062.39 o 
   0   8  10     1677.93     1921.38    138.77 o 
   2   8  10    31731.09    30724.17   1454.27 o 
   4   8  10    13059.74    11285.85    532.88 o 
   6   8  10     2261.96     2174.96    191.58 o 
   8   8  10    21240.31    19798.85   1801.33 o 
  -7   9  10       72.84      185.79     59.50 o 
  -5   9  10    12169.26    11777.28    602.23 o 
  -3   9  10      430.76      520.86     82.18 o 
  -1   9  10     6810.15     6805.76    364.91 o 
   1   9  10     1024.92     1313.83    157.39 o 
   3   9  10     1196.54     1307.63    127.13 o 
   5   9  10      161.61      453.83    119.19 o 
   7   9  10      345.97      487.71    133.95 o 
  -8  10  10     2200.24     2323.09    168.63 o 
  -6  10  10    21252.75    20281.77    996.01 o 
  -4  10  10     2615.01     2642.08    188.89 o 
  -2  10  10    67565.25    68584.04   3092.14 o 
   0  10  10     2940.66     3209.48    239.22 o 
   2  10  10    58176.84    55722.04   2581.48 o 
   4  10  10    13866.79    11777.47    686.40 o 
   6  10  10    13003.13    11619.94   1093.29 o 
  -7  11  10     6720.73     6269.09    380.77 o 
  -5  11  10        5.27       61.16     52.53 o 
  -3  11  10     9153.92     8942.88    480.91 o 
  -1  11  10      159.21      221.43     70.24 o 
   1  11  10     3083.99     3278.87    300.23 o 
   3  11  10      272.50      357.67     85.44 o 
   5  11  10      328.69      690.16    156.32 o 
  -6  12  10    11108.92    10921.04    589.30 o 
  -4  12  10      967.36      771.26    112.69 o 
  -2  12  10    24854.90    26125.76   1446.19 o 
   0  12  10       96.13      263.34     85.22 o 
   2  12  10    22187.27    22176.95   1035.65 o 
   4  12  10     7590.28     7443.45    758.73 o 
   6  12  10     4754.07     4246.92    492.35 o 
  -5  13  10      304.81      370.54     92.35 o 
  -3  13  10    20003.02    19238.83   1101.64 o 
  -1  13  10      621.09      741.42    136.19 o 
   1  13  10     5929.99     6070.39    605.40 o 
   3  13  10     1165.87      997.61    142.11 o 
  -2  14  10     7357.62     7491.77    514.17 o 
   0  14  10      618.65      799.68    184.85 o 
   2  14  10     3354.18     3700.40    410.80 o 
  -9   1  11    42796.54    41098.97   1580.60 o 
  -7   1  11    12229.79    12200.36    402.73 o 
  -5   1  11    35166.93    36560.31   1022.45 o 
  -3   1  11     4826.37     5235.43    188.34 o 
  -1   1  11     7571.80     8642.25    456.45 o 
   1   1  11     4777.02     5001.86    183.14 o 
   3   1  11   130562.84   118015.02   3999.35 o 
   5   1  11     6310.35     6489.27    226.12 o 
   7   1  11    87320.12    84143.45   2833.63 o 
   9   1  11      536.33      655.67    111.54 o 
 -10   2  11     1118.02     1027.38    111.16 o 
  -8   2  11     5591.43     5117.61    287.31 o 
  -6   2  11     8181.98     7873.84    271.38 o 
  -4   2  11    25887.68    25151.06    783.87 o 
  -2   2  11    31977.52    32792.79   1009.29 o 
   0   2  11    50235.44    50365.18   1610.02 o 
   2   2  11    13781.62    13177.63    413.03 o 
   4   2  11    14279.00    14045.15    466.32 o 
   6   2  11     6137.29     6675.88    239.18 o 
   8   2  11      402.27      550.52    116.80 o 
  10   2  11     1249.73     1579.54    195.05 o 
  -9   3  11    24189.37    23976.66    958.18 o 
  -7   3  11    25508.41    22957.46    785.42 o 
  -5   3  11    17741.09    16837.46    537.58 o 
  -3   3  11    12096.09    13591.82    425.62 o 
  -1   3  11     2222.67     2201.92    157.66 o 
   1   3  11     2055.67     2152.53    188.55 o 
   3   3  11    53745.94    49324.48   1895.65 o 
   5   3  11    10633.12     9981.59    335.49 o 
   7   3  11    66159.57    62679.58   2691.12 o 
   9   3  11     2958.78     3194.32    246.84 o 
 -10   4  11     7257.08     7396.69    352.63 o 
  -8   4  11    23922.23    22878.40    786.12 o 
  -6   4  11    33940.27    33319.11   1119.14 o 
  -4   4  11    46023.03    44066.27   1316.73 o 
  -2   4  11    43340.77    44202.99   1551.22 o 
   0   4  11    38764.65    38098.89   1412.29 o 
   2   4  11    41641.46    39774.03   1198.86 o 
   4   4  11    15428.61    14302.57    456.56 o 
   6   4  11    17773.47    16468.96    589.28 o 
   8   4  11     4061.88     3976.63    268.35 o 
  10   4  11     3451.67     3382.66    273.06 o 
  -9   5  11    16560.23    16419.26    670.28 o 
  -7   5  11     7471.04     7055.63    276.66 o 
  -5   5  11    18452.06    16734.16    518.10 o 
  -3   5  11       36.14      180.00     45.46 o 
  -1   5  11     2095.77     2457.63    121.34 o 
   1   5  11    15732.13    16079.01    633.90 o 
   3   5  11    25017.32    20713.32   1055.98 o 
   5   5  11    21953.21    19675.33    918.87 o 
   7   5  11    21759.93    20634.83    959.55 o 
   9   5  11     9859.53     9563.68    528.92 o 
  -8   6  11    27282.90    25991.46    882.87 o 
  -6   6  11    11760.96    11072.70    404.64 o 
  -4   6  11    50610.79    48544.62   1761.77 o 
  -2   6  11    38160.27    36866.69   1405.54 o 
   0   6  11    38563.34    38111.14   1464.45 o 
   2   6  11    38974.62    39289.89   1669.06 o 
   4   6  11    10937.26     8263.58    463.47 o 
   6   6  11    20990.89    18574.07    769.48 o 
   8   6  11      494.21      583.17    114.00 o 
  -9   7  11     4861.34     4937.86    320.63 o 
  -7   7  11    21171.75    20403.13    714.40 o 
  -5   7  11     8126.71     7839.48    299.75 o 
  -3   7  11     4078.06     4559.71    262.81 o 
  -1   7  11      103.14      268.88     68.28 o 
   1   7  11     9387.96     9152.57    467.53 o 
   3   7  11     1715.94     1550.14    112.43 o 
   5   7  11    44426.45    34624.97   2021.49 o 
   7   7  11     3117.86     2861.08    221.75 o 
   9   7  11    28787.22    27259.78   2051.11 o 
  -8   8  11    11680.22    11064.13    489.77 o 
  -6   8  11     3520.64     3585.23    197.88 o 
  -4   8  11    20815.28    20258.85    975.62 o 
  -2   8  11     8417.55     7871.07    518.33 o 
   0   8  11     3073.14     3452.51    329.80 o 
   2   8  11    11502.96    10514.47    563.69 o 
   4   8  11      677.78      721.19     85.99 o 
   6   8  11     7668.99     6780.24    612.84 o 
   8   8  11       19.64      270.43    179.98 o 
  -7   9  11    19444.90    18408.01    759.25 o 
  -5   9  11     1899.49     1879.45    152.76 o 
  -3   9  11     2149.50     2400.83    172.28 o 
  -1   9  11      740.55     1006.33    139.36 o 
   1   9  11    18929.40    18923.74   1199.79 o 
   3   9  11     1251.46     1058.06    115.69 o 
   5   9  11    43070.86    37485.03   3511.92 o 
   7   9  11      415.69      468.05    131.27 o 
  -6  10  11     2435.64     2278.33    186.24 o 
  -4  10  11      805.43      766.64    181.40 o 
  -2  10  11       27.12      246.07     91.36 o 
   0  10  11       54.58      142.83     64.58 o 
   2  10  11     2772.29     2744.80    232.32 o 
   4  10  11     1948.70     1792.46    152.45 o 
   6  10  11     3119.27     3056.05    306.37 o 
  -7  11  11    11376.29    10887.04    592.21 o 
  -5  11  11     1592.14     1684.04    164.20 o 
  -3  11  11     1328.40     1445.83    149.18 o 
  -1  11  11        0.96      161.67     77.37 o 
   1  11  11    14942.16    15447.80    906.00 o 
   3  11  11        6.89      149.94     76.71 o 
   5  11  11    40794.75    36185.17   2928.83 o 
  -6  12  11    11520.66    10803.00    588.49 o 
  -4  12  11     2190.78     2403.22    190.53 o 
  -2  12  11    12798.18    12803.28    768.35 o 
   0  12  11     9227.06     9385.59    729.33 o 
   2  12  11     3594.71     3452.17    255.98 o 
   4  12  11     9835.04     8452.83    455.33 o 
  -3  13  11      523.69      536.81    117.53 o 
  -1  13  11       17.00      197.04     98.71 o 
   1  13  11     2398.66     2582.56    364.43 o 
   3  13  11     1241.55     1194.42    158.02 o 
  -2  14  11    13984.99    13627.10    833.15 o 
   0  14  11    11805.14    12589.95   1032.30 o 
   2  14  11     4750.72     5039.20    410.99 o 
 -10   0  12     3847.92     3361.99    410.54 o 
  -8   0  12    31118.63    30534.86   2093.06 o 
  -6   0  12    31843.86    32638.16   1873.48 o 
  -4   0  12      175.79      394.22     54.53 o 
  -2   0  12    83496.20    81790.84   5097.56 o 
   2   0  12    73934.39    66108.15   2480.88 o 
   4   0  12    39905.75    39185.81   1624.21 o 
   6   0  12     9949.67     9877.64    532.89 o 
   8   0  12    18072.03    17727.67   1329.80 o 
  10   0  12     1813.25     1892.06    324.27 o 
  -9   1  12       67.71      257.84     58.66 o 
  -7   1  12      252.41      306.03     38.79 o 
  -5   1  12     1204.15     1729.38    106.06 o 
  -3   1  12     1105.14     1113.62     55.51 o 
  -1   1  12     3606.36     3736.16    182.57 o 
   1   1  12      489.65      762.39     80.82 o 
   3   1  12     6268.12     5751.02    193.11 o 
   5   1  12     5474.10     5760.38    197.99 o 
   7   1  12      836.08      914.55     77.83 o 
   9   1  12     1324.05     1492.34    320.90 o 
 -10   2  12      905.91     1297.41    171.98 o 
  -8   2  12     8686.70     8461.19    376.27 o 
  -6   2  12    22911.71    21619.92    683.94 o 
  -4   2  12       33.71      213.91     28.60 o 
  -2   2  12    88464.32    88138.95   3425.09 o 
   0   2  12    43403.82    43248.64   1400.34 o 
   2   2  12    54817.35    51449.05   1500.57 o 
   4   2  12    38814.85    35975.44   1018.53 o 
   6   2  12     5139.22     5044.21    247.68 o 
   8   2  12     8318.47     8179.61    688.22 o 
  10   2  12     2005.96     2214.15    318.53 o 
  -9   3  12       59.70      275.13     60.55 o 
  -7   3  12     5618.38     5344.87    218.29 o 
  -5   3  12    11317.31    10810.45    340.21 o 
  -3   3  12    19114.54    18805.76    566.82 o 
  -1   3  12    59944.52    59745.17   2038.05 o 
   1   3  12    23417.56    22568.44    855.26 o 
   3   3  12    35817.36    33102.93   1444.97 o 
   5   3  12     7187.46     6443.93    255.47 o 
   7   3  12    13966.97    12936.38    647.11 o 
   9   3  12    10023.97     9488.84    716.21 o 
 -10   4  12     1549.36     1666.39    130.98 o 
  -8   4  12     2619.99     2711.33    136.62 o 
  -6   4  12     2237.69     2120.22    109.17 o 
  -4   4  12     9693.11     9453.05    306.14 o 
  -2   4  12    63623.30    65816.64   2281.69 o 
   0   4  12    19259.18    17398.00    879.15 o 
   2   4  12    91736.72    85085.12   2844.02 o 
   4   4  12    22994.44    21456.22    945.49 o 
   6   4  12     8486.87     7859.38    311.92 o 
   8   4  12     7225.85     6727.10    394.18 o 
  -9   5  12      510.74      601.37     83.30 o 
  -7   5  12     7862.21     7324.57    284.27 o 
  -5   5  12    11968.27    12386.43    428.18 o 
  -3   5  12    16888.51    17350.38    688.47 o 
  -1   5  12    52178.15    50373.10   1845.92 o 
   1   5  12    25650.77    25469.46    967.68 o 
   3   5  12    84222.01    79432.23   2772.89 o 
   5   5  12    28244.91    25257.17   1636.51 o 
   7   5  12    28109.34    25139.31   1015.85 o 
   9   5  12     9674.56     9120.62    742.00 o 
  -8   6  12       98.83      162.51     44.79 o 
  -6   6  12       45.97      137.32     34.02 o 
  -4   6  12    13770.14    13090.46    506.99 o 
  -2   6  12    17661.67    17113.39    720.16 o 
   0   6  12    62905.87    62507.56   2294.60 o 
   2   6  12    31752.94    30301.70   2143.44 o 
   4   6  12    23616.68    19185.95   1372.94 o 
   6   6  12    17994.58    15187.70    723.53 o 
   8   6  12       44.18      180.38    130.87 o 
  -9   7  12       94.69      177.89     72.45 o 
  -7   7  12     3251.63     3267.78    189.23 o 
  -5   7  12    13580.73    13951.76    699.39 o 
  -3   7  12    15135.91    16306.13    795.18 o 
  -1   7  12    41535.38    42043.78   1617.63 o 
   1   7  12     8070.89     8001.55    718.98 o 
   3   7  12    23258.45    21730.19    954.99 o 
   5   7  12     1567.90     1522.40    143.42 o 
   7   7  12     7861.53     6686.02   1200.39 o 
  -8   8  12     5265.94     5288.40    283.96 o 
  -6   8  12     2257.18     2343.31    151.80 o 
  -4   8  12    26391.93    25268.87   1207.66 o 
  -2   8  12     4456.72     4678.41    273.57 o 
   0   8  12    45416.98    46288.07   2446.04 o 
   2   8  12    21198.71    20045.07   1124.37 o 
   4   8  12    13957.80    13817.17    730.99 o 
   6   8  12     8314.35     7623.37   1427.97 o 
   8   8  12       65.15      261.91    111.41 o 
  -7   9  12     1356.32     1417.94    137.97 o 
  -5   9  12     1766.28     2227.39    292.20 o 
  -3   9  12      936.37     1069.86    121.55 o 
  -1   9  12     9988.30     9843.35    758.87 o 
   1   9  12       62.25      203.65    116.72 o 
   3   9  12    12497.57    11200.69    827.45 o 
   5   9  12       85.61      297.12    108.26 o 
   7   9  12     5741.99     5087.96    908.84 o 
  -6  10  12     6276.81     6023.74    364.01 o 
  -4  10  12    26078.19    25663.02   1237.20 o 
  -2  10  12      339.80      521.47    113.05 o 
   0  10  12    27124.19    28798.02   1566.92 o 
   2  10  12     6839.05     6628.50    564.39 o 
   4  10  12    12593.70    11550.02    839.73 o 
   6  10  12    10646.85    10136.92   1600.52 o 
  -5  11  12      601.81      539.29     95.97 o 
  -3  11  12     5086.65     5444.11    455.17 o 
  -1  11  12       22.90       99.56     97.09 o 
   1  11  12    12611.23    12839.85   1055.30 o 
   3  11  12      580.55      529.45    167.61 o 
   5  11  12     4859.05     4625.99    400.71 o 
  -4  12  12     9623.99     8704.85    565.77 o 
  -2  12  12      338.54      393.12    103.07 o 
   0  12  12    18768.75    19118.65   1094.93 o 
   2  12  12     4938.82     4885.14    326.23 o 
   4  12  12     4350.73     3848.69    410.70 o 
  -3  13  12    13530.49    13626.18    830.46 o 
  -1  13  12     1786.78     1905.39    207.32 o 
   1  13  12    26130.92    25118.04   4084.59 o 
   3  13  12     1610.30     1416.07    172.95 o 
  -2  14  12      794.90      756.84    144.81 o 
   0  14  12     8240.33     8594.60    764.56 o 
  -9   1  13    41086.91    38540.23   1468.98 o 
  -7   1  13      397.65      650.42     66.04 o 
  -5   1  13   132688.17   128062.09   3788.03 o 
  -3   1  13     1552.25     1718.24     90.32 o 
  -1   1  13   151695.92   147236.55   5283.47 o 
   1   1  13      901.06     1033.86     83.75 o 
   3   1  13    42217.14    40648.23   1200.68 o 
   5   1  13    17565.43    17194.90    558.81 o 
   7   1  13      207.46      414.98     75.38 o 
   9   1  13    13661.35    12960.47    733.08 o 
 -10   2  13     1209.76     1322.52    125.38 o 
  -8   2  13      290.17      475.17     66.93 o 
  -6   2  13      776.53      862.58     57.20 o 
  -4   2  13      153.46      236.03     46.38 o 
  -2   2  13       24.93      146.07     35.74 o 
   0   2  13      404.93      387.93    137.75 o 
   2   2  13      196.35      504.22     47.92 o 
   4   2  13     3547.30     3597.53    146.21 o 
   6   2  13     1050.90     1327.33     93.57 o 
   8   2  13     4169.18     4225.25    285.91 o 
  -9   3  13    17464.95    17452.10    715.48 o 
  -7   3  13     1638.42     1516.40     89.76 o 
  -5   3  13    86642.27    81303.39   2249.38 o 
  -3   3  13     6327.23     6550.93    232.39 o 
  -1   3  13    94999.24    92881.64   3396.09 o 
   1   3  13     1373.43     1344.15     93.47 o 
   3   3  13    24404.81    24599.34   1259.42 o 
   5   3  13      625.04     1109.61     99.96 o 
   7   3  13     1867.86     2010.72    176.63 o 
   9   3  13     4383.18     4490.84    478.61 o 
 -10   4  13     5256.44     5566.81    281.74 o 
  -8   4  13      816.49      965.98     97.74 o 
  -6   4  13     2019.62     1809.49     99.48 o 
  -4   4  13     2658.09     2946.09    153.08 o 
  -2   4  13     3032.26     3624.51    184.43 o 
   0   4  13    31959.50    31919.53   1400.26 o 
   2   4  13    26960.91    26821.83   1069.67 o 
   4   4  13    22950.46    22034.39    814.74 o 
   6   4  13    21672.26    19540.16    832.63 o 
   8   4  13    10335.56    10212.79    649.35 o 
  -9   5  13     6704.21     6612.89    313.27 o 
  -7   5  13    20079.18    19488.61    677.53 o 
  -5   5  13    13113.67    12871.79    411.63 o 
  -3   5  13    37920.38    36514.73   1438.51 o 
  -1   5  13    24086.79    23408.64   1074.39 o 
   1   5  13     9167.00     9104.82    389.79 o 
   3   5  13     4392.31     4335.94    235.77 o 
   5   5  13     1067.21     1071.37     82.68 o 
   7   5  13      192.32      322.96     85.50 o 
   9   5  13     6349.92     5785.00    513.57 o 
  -8   6  13     1316.12     1318.72    124.01 o 
  -6   6  13     7642.55     7294.73    333.42 o 
  -4   6  13      874.81      851.31    120.23 o 
  -2   6  13     1843.94     1972.37    135.25 o 
   0   6  13    15712.25    15594.91    584.99 o 
   2   6  13     6604.96     3677.03    630.69 o 
   4   6  13    20904.15    17567.47   1062.21 o 
   6   6  13    14887.42    12237.75    868.76 o 
   8   6  13     3531.23     2992.01    245.94 o 
  -9   7  13      175.48      273.65     83.74 o 
  -7   7  13    22730.49    20752.03    841.59 o 
  -5   7  13     6471.46     6851.41    383.04 o 
  -3   7  13    59050.92    57801.40   2214.19 o 
  -1   7  13       54.92      307.70     52.32 o 
   1   7  13    47258.70    43392.40   1861.86 o 
   3   7  13      135.85      316.08     60.26 o 
   5   7  13     2661.23     2575.12    256.78 o 
   7   7  13     2360.15     2303.86    633.66 o 
  -8   8  13      416.84      582.62     90.54 o 
  -6   8  13     1631.74     1572.11    157.29 o 
  -4   8  13    10124.07     9698.53    511.42 o 
  -2   8  13       55.91       95.65     66.02 o 
   0   8  13    17727.15    18657.52   1373.96 o 
   2   8  13      855.70      836.19    126.84 o 
   4   8  13     1522.93     1617.48    126.05 o 
   6   8  13     9387.57     8141.16   1502.34 o 
   8   8  13      444.04      513.32    245.43 o 
  -7   9  13    48135.37    44695.98   2104.62 o 
  -5   9  13     1228.52     1352.80    142.26 o 
  -3   9  13    63017.04    62978.79   2886.14 o 
  -1   9  13      466.01      445.89     97.81 o 
   1   9  13    31673.44    31781.32   1723.75 o 
   3   9  13     3883.59     3591.14    309.59 o 
   5   9  13     5594.87     5103.09    847.86 o 
   7   9  13     9036.89     9406.76    800.26 o 
  -6  10  13     1693.14     1677.32    199.01 o 
  -4  10  13     3130.62     2884.58    207.30 o 
  -2  10  13     5793.73     5794.60    398.15 o 
   0  10  13     4430.89     4676.17    326.70 o 
   2  10  13        8.82       30.58     64.77 o 
   4  10  13      586.43      747.04    177.33 o 
   6  10  13     1063.58     1129.60    297.49 o 
  -5  11  13        7.00       61.33     55.17 o 
  -3  11  13    43953.61    41799.77   2248.03 o 
  -1  11  13      633.82      791.48    132.94 o 
   1  11  13    30008.16    30822.07   1690.05 o 
   3  11  13     3465.36     3205.09    237.10 o 
   5  11  13     1531.56     1366.23    226.94 o 
  -4  12  13     2751.56     2585.93    243.55 o 
  -2  12  13     6036.15     5988.60    427.79 o 
   0  12  13      252.58      348.47    107.32 o 
   2  12  13     8679.48     8080.28    561.74 o 
   4  12  13     2135.78     2049.83    217.39 o 
  -3  13  13    22562.67    22572.40   1282.89 o 
  -1  13  13       33.68      263.77     96.11 o 
   1  13  13    13680.51    13152.67   2121.13 o 
   3  13  13      530.77      725.60    130.61 o 
   0  14  13       32.24      112.36    112.76 o 
 -10   0  14     2126.11     2475.97    514.66 o 
  -8   0  14    52452.80    51076.84   2952.63 o 
  -6   0  14      154.01      523.48    112.47 o 
  -4   0  14    76961.16    80271.94   3249.70 o 
  -2   0  14    17794.21    19382.67   1511.27 o 
   2   0  14    65514.06    61649.74   2561.54 o 
   4   0  14    15602.98    16084.82    931.16 o 
   6   0  14   121463.36   123172.48   6775.43 o 
   8   0  14      443.59      401.62    142.80 o 
  -9   1  14     2410.85     2430.56    150.90 o 
  -7   1  14     2294.88     2380.19    144.54 o 
  -5   1  14     1832.39     2017.29     96.70 o 
  -3   1  14       87.21      179.22     40.56 o 
  -1   1  14      409.06      545.60     70.85 o 
   1   1  14    14988.16    16464.98    605.23 o 
   3   1  14      937.42     1268.51     71.39 o 
   5   1  14     2946.89     2983.43    143.24 o 
   7   1  14      605.79      840.93     81.65 o 
   9   1  14      659.73      748.52    135.67 o 
 -10   2  14     2421.99     2393.21    189.34 o 
  -8   2  14    33693.72    32400.13   1256.96 o 
  -6   2  14      220.94      415.01     57.52 o 
  -4   2  14    59030.23    57673.02   1587.26 o 
  -2   2  14    18533.02    18449.37    715.93 o 
   0   2  14    31192.43    31077.23   1032.04 o 
   2   2  14    89688.52    88254.14   2832.36 o 
   4   2  14      248.74      295.41     39.57 o 
   6   2  14    50350.10    47081.64   1803.85 o 
   8   2  14     3273.68     3140.41    241.13 o 
  -9   3  14     9593.44     9117.50    405.87 o 
  -7   3  14     2572.52     2552.99    125.78 o 
  -5   3  14    17048.92    16412.61    484.76 o 
  -3   3  14     7732.55     7853.92    273.99 o 
  -1   3  14     5724.75     6222.88    283.60 o 
   1   3  14      321.76      401.19     48.49 o 
   3   3  14     6234.04     6304.54    240.40 o 
   5   3  14       37.99      124.96     43.91 o 
   7   3  14     7549.99     7247.88    390.52 o 
   9   3  14       47.63      459.47    188.94 o 
 -10   4  14     5604.09     5619.77    285.52 o 
  -8   4  14    21989.48    20794.47    831.46 o 
  -6   4  14     4092.03     3892.11    205.78 o 
  -4   4  14    26799.48    26206.54   1075.83 o 
  -2   4  14      207.05      289.10     48.13 o 
   0   4  14        9.20      154.87     44.92 o 
   2   4  14    12512.83    11737.53    379.94 o 
   4   4  14    11324.07    10694.94    449.51 o 
   6   4  14    42414.11    39235.86   1246.04 o 
   8   4  14     8879.96     8665.73    641.66 o 
  -9   5  14    19152.13    18271.13    744.96 o 
  -7   5  14     8844.81     8259.53    405.97 o 
  -5   5  14    26359.88    24771.22    798.64 o 
  -3   5  14     3520.27     3663.54    233.83 o 
  -1   5  14     2539.56     2649.75    190.60 o 
   1   5  14     1456.56     1361.89    160.84 o 
   3   5  14     3096.39     2836.86    183.64 o 
   5   5  14       45.01       93.10     43.24 o 
   7   5  14     8282.18     7233.35    569.32 o 
   9   5  14     1449.14     1182.76    172.51 o 
  -8   6  14     6501.31     6211.86    303.90 o 
  -6   6  14    23312.18    21526.20    848.03 o 
  -4   6  14      977.23     1173.46    171.41 o 
  -2   6  14    11822.88    13592.29   1380.37 o 
   0   6  14     5440.66     5131.20    238.78 o 
   2   6  14     2368.80     2511.10    309.67 o 
   4   6  14    31638.21    28325.32   1042.70 o 
   6   6  14    10409.66     8396.92   1043.07 o 
   8   6  14    23679.73    20883.56   3729.09 o 
  -9   7  14    14151.69    13636.93    715.36 o 
  -7   7  14     3475.13     3605.45    206.49 o 
  -5   7  14    20795.74    20359.94   1026.43 o 
  -3   7  14     8904.58     9005.52    398.25 o 
  -1   7  14     7036.81     6589.95    303.26 o 
   1   7  14     3567.62     3116.48    192.14 o 
   3   7  14     2573.58     2782.04    196.53 o 
   5   7  14      111.37      216.72     62.78 o 
   7   7  14     5780.13     5694.03    544.41 o 
  -8   8  14      167.35      320.40     71.69 o 
  -6   8  14    29651.85    27929.23   1330.47 o 
  -4   8  14     2584.80     2834.50    215.41 o 
  -2   8  14    29033.04    29298.35   1580.71 o 
   0   8  14    35313.24    35213.64   2254.53 o 
   2   8  14     3626.77     3457.33    258.33 o 
   4   8  14    48307.22    44614.94   1883.89 o 
   6   8  14      293.48      310.70    119.31 o 
   8   8  14    25485.74    22260.05   4036.99 o 
  -7   9  14     1632.30     1582.46    168.52 o 
  -5   9  14     2749.97     2680.24    201.77 o 
  -3   9  14      308.93      444.09    106.30 o 
  -1   9  14      252.99      156.70     68.25 o 
   1   9  14      218.05      427.38    106.40 o 
   3   9  14      272.11      448.65    160.16 o 
   5   9  14      482.93      499.49    148.75 o 
   7   9  14     3265.02     3209.05    602.43 o 
  -6  10  14    28068.14    26594.21   1292.89 o 
  -4  10  14     2763.32     2897.66    248.64 o 
  -2  10  14    16407.18    16832.26    971.34 o 
   0  10  14    12388.83    12555.83   1043.71 o 
   2  10  14     8632.71     7500.70    393.33 o 
   4  10  14    34919.79    32727.73   1623.65 o 
   6  10  14     1487.95     1532.91    441.78 o 
  -5  11  14      564.91      549.39    120.61 o 
  -3  11  14     2265.82     2262.04    437.32 o 
  -1  11  14     1252.69     1289.47    172.48 o 
   1  11  14       15.44      183.64     92.31 o 
   3  11  14     6008.01     5429.14    338.65 o 
   5  11  14     1811.25     1510.04    243.05 o 
  -4  12  14     3259.62     2798.12    258.10 o 
  -2  12  14    15671.10    15972.18    946.06 o 
   0  12  14    16011.84    17373.21   1024.54 o 
   2  12  14     2680.68     2704.87    343.04 o 
   4  12  14    18204.41    17078.13   1044.32 o 
  -3  13  14     4680.66     4173.92    343.07 o 
  -1  13  14      651.98      616.09    134.18 o 
   1  13  14      353.05      472.55    161.39 o 
   3  13  14      867.73     1000.23    150.68 o 
  -9   1  15     4543.05     4435.17    335.23 o 
  -7   1  15     1397.29     1347.49     90.91 o 
  -5   1  15     7295.94     7631.67    274.88 o 
  -3   1  15      692.78     1065.59     82.76 o 
  -1   1  15   111692.02   113303.21   4106.25 o 
   1   1  15    11575.56     6318.77    678.29 o 
   3   1  15   154475.73   144385.66   4143.42 o 
   5   1  15      460.97      724.91     71.19 o 
   7   1  15    58818.47    60378.04   2059.76 o 
   9   1  15     5066.84     4321.93    323.87 o 
 -10   2  15     3159.77     3110.25    324.41 o 
  -8   2  15     8901.41     8459.71    377.13 o 
  -6   2  15    10381.92    10341.87    318.13 o 
  -4   2  15    11466.16    11669.03    350.13 o 
  -2   2  15    13155.72    13351.58    547.92 o 
   0   2  15    18124.33    18515.65    639.63 o 
   2   2  15     5750.39     6089.61    306.71 o 
   4   2  15     3605.74     3625.72    204.17 o 
   6   2  15      493.34      646.73     67.09 o 
   8   2  15       88.16      115.05     50.26 o 
  -9   3  15     5570.60     5390.65    269.09 o 
  -7   3  15     1334.53     1362.63     86.81 o 
  -5   3  15     5671.64     5794.10    196.53 o 
  -3   3  15      530.01      648.68     53.22 o 
  -1   3  15    66469.69    65036.95   2864.05 o 
   1   3  15     7507.31     7676.30    338.09 o 
   3   3  15    82071.27    81098.43   3347.86 o 
   5   3  15     5555.78     5573.87    286.98 o 
   7   3  15    29156.05    27910.70   1101.45 o 
   9   3  15      986.79      863.05    219.55 o 
  -8   4  15    11313.08    11339.37    483.70 o 
  -6   4  15    22652.76    21111.36    771.03 o 
  -4   4  15    25121.60    24238.10    783.88 o 
  -2   4  15    44233.04    45905.03   1996.26 o 
   0   4  15    14201.50    15237.09    649.25 o 
   2   4  15    16206.34    14340.16    459.14 o 
   4   4  15     4434.53     4414.17    198.07 o 
   6   4  15      585.26      642.18     69.98 o 
   8   4  15      127.72      147.33     76.35 o 
  -9   5  15      747.77      978.22    136.76 o 
  -7   5  15      520.19      473.82     74.07 o 
  -5   5  15     2910.54     3123.10    176.54 o 
  -3   5  15     6271.40     5781.78    309.35 o 
  -1   5  15    22845.38    24808.41   1463.67 o 
   1   5  15    35912.95    35039.93   1976.94 o 
   3   5  15    15382.33    14889.72    583.68 o 
   5   5  15    15766.20    14375.22    691.11 o 
   7   5  15     2488.67     2443.55    186.20 o 
  -8   6  15    18852.68    16327.64    681.09 o 
  -6   6  15    15928.59    14871.83    614.45 o 
  -4   6  15    13189.85    13032.74    598.46 o 
  -2   6  15    32023.97    28042.72   1522.21 o 
   0   6  15    10459.07    10580.22    528.51 o 
   2   6  15    25268.82    20538.42   1275.62 o 
   4   6  15     1090.48     1103.26    119.25 o 
   6   6  15     6817.83     6042.10    450.17 o 
   8   6  15       39.28      469.32    456.65 o 
  -7   7  15      256.24      350.56     71.02 o 
  -5   7  15      359.56      521.63     93.93 o 
  -3   7  15    21550.56    20736.79    910.69 o 
  -1   7  15     1358.78     1600.99    130.50 o 
   1   7  15    39037.54    38855.11   1649.61 o 
   3   7  15     4813.95     4702.61    330.84 o 
   5   7  15    31293.53    28129.73   1235.41 o 
   7   7  15       51.41       78.58     89.33 o 
  -8   8  15     3628.85     3460.85    211.33 o 
  -6   8  15     5004.47     4663.27    296.45 o 
  -4   8  15     7245.97     7510.09    421.67 o 
  -2   8  15    30567.83    28213.10   1232.42 o 
   0   8  15     1324.87     1258.55    129.45 o 
   2   8  15    28197.30    25825.78   1423.87 o 
   4   8  15        8.49      106.93     51.73 o 
   6   8  15     2640.95     2313.35    431.37 o 
  -7   9  15      120.21      139.68     75.44 o 
  -5   9  15       44.41      181.35     69.01 o 
  -3   9  15    18229.23    18378.00   1047.09 o 
  -1   9  15      317.54      521.52    194.45 o 
   1   9  15    67357.43    63647.00   2945.54 o 
   3   9  15        7.43       38.24     43.46 o 
   5   9  15    48092.84    41713.93   2042.27 o 
   7   9  15     1905.22     1648.61    456.65 o 
  -6  10  15       34.47      158.50     77.83 o 
  -4  10  15     1813.68     1692.88    194.57 o 
  -2  10  15      770.21      947.90    155.82 o 
   0  10  15     5686.92     5750.95    415.72 o 
   2  10  15     1902.75     2063.52    178.26 o 
   4  10  15     4392.55     4301.87    401.11 o 
   6  10  15      580.34      361.95    220.15 o 
  -5  11  15      297.29      364.52    129.41 o 
  -3  11  15    16074.66    15361.25    912.88 o 
  -1  11  15      299.76      397.88    107.32 o 
   1  11  15    40447.79    38741.67   1863.58 o 
   3  11  15      162.25      357.80     87.54 o 
   5  11  15    33207.98    29672.05   2138.98 o 
  -4  12  15     4656.06     3913.17    321.75 o 
  -2  12  15      748.79      719.72    139.86 o 
   0  12  15     9798.39     9203.52    951.75 o 
   2  12  15       57.60      157.46     89.00 o 
   4  12  15     4762.30     4986.38    316.27 o 
  -3  13  15     5296.80     5513.32    420.13 o 
  -1  13  15      296.82      405.88    115.42 o 
   1  13  15    13312.86    12555.34   1118.58 o 
 -10   0  16    15158.00    15035.34   1115.60 o 
  -8   0  16      306.35      520.16    220.07 o 
  -6   0  16    51103.85    52555.58   2830.82 o 
  -4   0  16    14084.26    14795.37    643.32 o 
  -2   0  16    36571.57    42480.83   3580.34 o 
   0   0  16    18651.02    11239.32    838.93 o 
   2   0  16     4942.42     2616.66    443.27 o 
   4   0  16     5834.40     6671.33    351.03 o 
   6   0  16     9827.86    10480.61    509.90 o 
   8   0  16       69.83      139.82    104.12 o 
  -9   1  16     1589.77     1690.68    129.25 o 
  -7   1  16     2317.07     2473.68    115.70 o 
  -5   1  16     4738.20     5540.41    217.24 o 
  -3   1  16      953.05     1177.51     97.43 o 
  -1   1  16     8945.38     9584.99    413.73 o 
   1   1  16     3338.09     3894.67    192.13 o 
   3   1  16     4603.68     5138.12    210.53 o 
   5   1  16     3085.60     3058.02    154.08 o 
   7   1  16     1392.28     1590.01    114.88 o 
   9   1  16     1117.88     1184.12    174.45 o 
  -8   2  16       75.09      167.89     48.00 o 
  -6   2  16    43222.36    43149.34   1268.28 o 
  -4   2  16    15944.21    16222.66    499.98 o 
  -2   2  16    46661.87    47026.07   1745.95 o 
   0   2  16    38993.60    37509.46   1517.91 o 
   2   2  16      139.88      199.71     37.10 o 
   4   2  16     6818.02     6813.53    254.17 o 
   6   2  16    12160.00    11997.29    519.96 o 
   8   2  16       41.63      182.12     55.94 o 
  -9   3  16     2558.23     2551.56    162.36 o 
  -7   3  16     3799.19     3731.01    166.05 o 
  -5   3  16    19726.80    18917.96    556.48 o 
  -3   3  16    14264.28    14785.59    595.02 o 
  -1   3  16    51568.03    50985.92   2731.85 o 
   1   3  16    14790.26    14448.23    669.86 o 
   3   3  16    34414.87    34715.67   1183.32 o 
   5   3  16     6956.59     6870.44    271.35 o 
   7   3  16     4139.57     3898.57    204.44 o 
   9   3  16     2613.39     2652.63    242.96 o 
  -8   4  16     1904.37     1752.33    123.67 o 
  -6   4  16    23573.72    21572.07    744.51 o 
  -4   4  16    30311.44    29244.52   1041.43 o 
  -2   4  16    31232.87    31003.92   1805.80 o 
   0   4  16    37258.59    38642.98   1463.64 o 
   2   4  16    11873.36    11381.56    495.61 o 
   4   4  16     3958.26     4095.74    183.78 o 
   6   4  16     1673.07     1821.89    150.12 o 
   8   4  16     1296.75     1386.24    178.74 o 
  -9   5  16     6100.44     5585.04    388.02 o 
  -7   5  16     6541.11     6184.28    465.21 o 
  -5   5  16    21476.74    20528.32    907.67 o 
  -3   5  16     8677.83     8981.50    665.40 o 
  -1   5  16    35629.29    34207.67   1719.77 o 
   1   5  16    13651.70    12688.10   1064.04 o 
   3   5  16    28233.72    26596.23    913.66 o 
   5   5  16    15370.34    15106.61    690.47 o 
   7   5  16     6816.25     5602.51    577.25 o 
  -8   6  16     5715.08     5224.83    324.19 o 
  -6   6  16    12698.18    11888.46    620.72 o 
  -4   6  16    21463.24    20379.43    905.25 o 
  -2   6  16    38814.45    38479.21   1637.95 o 
   0   6  16    23273.66    21917.05   1318.56 o 
   2   6  16    14922.03    15151.75    595.91 o 
   4   6  16      944.36      989.20    147.70 o 
   6   6  16      138.68      410.79    150.82 o 
   8   6  16     6193.03     5482.81    550.36 o 
  -7   7  16     1520.63     1474.04    135.58 o 
  -5   7  16    14125.05    13820.05    708.20 o 
  -3   7  16     6874.83     6312.34    336.74 o 
  -1   7  16    30671.54    29141.67   1255.98 o 
   1   7  16    23083.54    22215.07   1012.86 o 
   3   7  16    18640.37    17738.00    693.43 o 
   5   7  16    16349.32    14511.28    690.64 o 
   7   7  16     4368.69     3814.84    969.83 o 
  -8   8  16    17797.63    15857.77   1235.20 o 
  -6   8  16      504.68      608.43    107.59 o 
  -4   8  16    37008.41    36902.60   1974.55 o 
  -2   8  16    10554.75    10661.26    520.38 o 
   0   8  16    12344.17    12313.13    550.17 o 
   2   8  16    10083.16     9098.73    472.34 o 
   4   8  16     1134.99     1048.72    118.29 o 
   6   8  16     1387.49     1297.05    361.46 o 
  -7   9  16       64.60      154.47     76.16 o 
  -5   9  16     4785.44     4425.98    331.63 o 
  -3   9  16       35.27      161.19     93.71 o 
  -1   9  16     2849.58     3535.35    274.08 o 
   1   9  16       93.68      269.20     91.86 o 
   3   9  16     2445.70     2447.05    331.06 o 
   5   9  16      900.01      795.42    133.49 o 
  -6  10  16      369.27      472.91    119.85 o 
  -4  10  16    13720.79    14401.80    857.86 o 
  -2  10  16     7317.72     7079.65    478.09 o 
   0  10  16     2418.78     2965.33    250.90 o 
   2  10  16     9717.42     9505.49    458.05 o 
   4  10  16     1330.24     1283.86    152.55 o 
   6  10  16     2744.48     2136.59    502.76 o 
  -5  11  16       38.50       96.34     76.24 o 
  -3  11  16     6749.64     6100.43    438.24 o 
  -1  11  16      637.49      702.46    138.75 o 
   1  11  16     2813.71     2530.78    248.77 o 
   3  11  16      486.68      596.28    111.86 o 
   5  11  16      319.54      410.80    139.63 o 
  -4  12  16    11631.08    11089.06    705.55 o 
  -2  12  16     3786.95     3974.22    331.13 o 
   0  12  16     2245.03     2427.84    239.23 o 
   2  12  16     2459.88     2043.34    211.16 o 
  -1  13  16     1129.93      979.81    167.92 o 
   1  13  16    15599.44    12993.21   1480.03 o 
  -9   1  17    55551.78    53920.96   2233.83 o 
  -7   1  17      387.73      444.55     52.99 o 
  -5   1  17    88257.60    86601.53   2752.82 o 
  -3   1  17     4386.98     4802.70    229.87 o 
  -1   1  17    28807.25    30328.87   1163.89 o 
   1   1  17    20941.21    21772.77   1363.33 o 
   3   1  17     2307.44     2467.88    132.29 o 
   5   1  17    25283.79    24914.58    778.99 o 
   7   1  17    14535.09    15374.29    580.63 o 
   9   1  17     7883.29     8235.91    566.73 o 
  -8   2  17      327.62      310.77     60.97 o 
  -6   2  17      492.56      681.48     57.57 o 
  -4   2  17     1653.54     1916.81     99.12 o 
  -2   2  17     8950.17     9424.43    406.71 o 
   0   2  17     9191.04     9878.61    750.56 o 
   2   2  17    16106.25    16950.95    572.90 o 
   4   2  17     8639.42     8824.73    317.26 o 
   6   2  17    10610.97    10766.71    571.04 o 
   8   2  17     4532.84     4221.19    325.30 o 
  -9   3  17    29274.91    26993.55   1055.16 o 
  -7   3  17     2000.65     1841.45    104.27 o 
  -5   3  17    37347.04    35530.34   1056.62 o 
  -3   3  17      296.48      603.60    107.66 o 
   1   3  17     9432.14     8912.96    392.48 o 
   3   3  17     4132.22     4325.98    267.58 o 
   5   3  17    17981.99    17548.65    604.42 o 
   7   3  17    15529.47    14136.45    846.62 o 
  -8   4  17      516.04      476.56     91.86 o 
  -6   4  17      323.38      564.61     76.99 o 
  -4   4  17     3095.76     2979.90    159.88 o 
  -2   4  17     5095.76     2240.13    351.04 o 
   0   4  17     2796.79     3184.65    185.79 o 
   2   4  17    24898.12    24722.27    862.14 o 
   4   4  17    10383.35    11109.73    558.86 o 
   6   4  17    20193.76    19712.01    859.22 o 
   8   4  17     5629.08     5255.79    780.92 o 
  -9   5  17     9821.40     9881.27    546.03 o 
  -7   5  17     5808.37     5907.92    287.69 o 
  -5   5  17    16846.99    16393.18    683.28 o 
  -3   5  17      133.61      173.71     51.65 o 
  -1   5  17      164.49      338.09    128.82 o 
   1   5  17     6298.02     6423.16    309.12 o 
   3   5  17    18381.51    16609.96    606.99 o 
   5   5  17    11076.93    11008.32    462.84 o 
   7   5  17    10807.77     9358.84   1075.57 o 
  -8   6  17     1850.93     1613.64    143.30 o 
  -6   6  17       91.55      221.62     71.28 o 
  -4   6  17    11806.30    11113.77    489.24 o 
  -2   6  17    10220.08     9770.84    430.82 o 
   0   6  17    28441.97    28054.26   1668.88 o 
   2   6  17    15949.96    15202.04    557.18 o 
   4   6  17     9063.22     8423.99    372.32 o 
   6   6  17    19186.73    16692.30   1027.94 o 
   8   6  17     4327.81     3282.30    514.66 o 
  -7   7  17    36322.37    33026.88   1997.93 o 
  -5   7  17     1898.78     2007.71    171.88 o 
  -3   7  17    19965.05    19029.93    860.71 o 
  -1   7  17     4023.16     4572.11    273.20 o 
   1   7  17      183.43      295.53     90.17 o 
   3   7  17     6613.63     6218.79    275.52 o 
   5   7  17     8867.43     8457.07    445.56 o 
   7   7  17     9442.76     4536.78    838.93 o 
  -6   8  17       38.98       26.05     60.98 o 
  -4   8  17     5426.15     5234.08    299.71 o 
  -2   8  17      897.08     1135.05    260.52 o 
   0   8  17     1621.83     1883.28    160.43 o 
   2   8  17     6886.30     6745.65    336.91 o 
   4   8  17     3735.75     3655.69    361.12 o 
   6   8  17    15487.24    13104.61   1047.18 o 
  -7   9  17    34573.92    31018.16   1706.71 o 
  -5   9  17     1136.62     1036.36    156.45 o 
  -3   9  17    29156.70    27693.07   1532.10 o 
  -1   9  17    12501.01    12071.18    824.88 o 
   1   9  17     6142.82     5849.81    392.41 o 
   3   9  17    20729.89    18675.38    947.25 o 
   5   9  17     2472.33     2311.40    304.99 o 
  -6  10  17     2186.43     2039.71    225.95 o 
  -4  10  17     1709.27     1713.01    217.29 o 
  -2  10  17       59.85      125.18     81.96 o 
   0  10  17      753.42      799.61    143.42 o 
   2  10  17       58.36      135.61     87.60 o 
   4  10  17     2547.17     2284.90    235.64 o 
  -5  11  17     2657.43     2774.51    258.36 o 
  -3  11  17    21701.91    20730.74   1189.00 o 
  -1  11  17     3234.48     3085.37    274.79 o 
   1  11  17      274.73      282.44    106.80 o 
   3  11  17     3806.08     3778.08    267.25 o 
  -2  12  17     3735.50     3531.06    380.71 o 
   0  12  17     1946.41     2012.19    237.66 o 
   2  12  17      434.01      444.73    110.96 o 
  -8   0  18    26213.17    25956.66   1401.20 o 
  -6   0  18    43178.31    45816.66   2369.96 o 
  -4   0  18    18179.20    19731.45   1178.08 o 
  -2   0  18   123292.22   115894.73   9308.59 o 
   2   0  18   125752.67   122721.51   8630.30 o 
   4   0  18       36.19      252.57    121.97 o 
   6   0  18    36013.79    36671.43   2192.50 o 
   8   0  18        3.75      273.69    136.85 o 
  -9   1  18      480.45      678.08    145.20 o 
  -7   1  18       35.86      114.80     37.90 o 
  -5   1  18      248.23      424.20     49.61 o 
  -3   1  18       44.44       96.95     42.33 o 
  -1   1  18     1090.38     1269.17    115.68 o 
   1   1  18        9.32      152.11     62.18 o 
   3   1  18     1603.39     1699.06    142.99 o 
   5   1  18     1462.03     1634.45    103.71 o 
   7   1  18     2507.76     2954.92    164.14 o 
  -8   2  18     9591.23     9465.82    443.80 o 
  -6   2  18    13142.85    13577.40    428.38 o 
  -4   2  18     4368.17     4725.41    194.61 o 
  -2   2  18   101423.28   100632.04   3659.67 o 
   0   2  18       19.49      159.19    126.56 o 
   2   2  18    94408.02    95783.11   3443.90 o 
   4   2  18      927.76     1191.59     88.67 o 
   6   2  18    29889.57    29484.33    992.41 o 
   8   2  18       15.67       66.11     74.17 o 
  -9   3  18     3925.81     3987.90    276.71 o 
  -7   3  18      840.21     1056.79    133.11 o 
  -5   3  18     4980.97     4855.73    225.42 o 
  -3   3  18     1144.34     1404.33    116.01 o 
  -1   3  18      833.58     1277.63    193.05 o 
   1   3  18      391.43      488.79    112.50 o 
   3   3  18     7995.75     8093.27    394.26 o 
   5   3  18     1734.97     1900.12    109.82 o 
   7   3  18     8405.37     8036.27    448.99 o 
  -8   4  18     6089.18     5689.28    346.79 o 
  -6   4  18     4380.63     4240.02    221.10 o 
  -4   4  18      141.70      267.63     57.17 o 
  -2   4  18    19227.77    19426.12    778.34 o 
   0   4  18     9118.47     9701.51    434.35 o 
   2   4  18    34795.07    34342.67   1168.79 o 
   4   4  18     9844.99    10588.14    464.06 o 
   6   4  18    16687.32    16685.41    737.70 o 
   8   4  18     1527.48     1793.89    327.24 o 
  -7   5  18      881.61     1034.23    106.98 o 
  -5   5  18      269.66      424.64     75.57 o 
  -3   5  18      771.56      978.15    107.19 o 
  -1   5  18     3928.74     4133.05    226.36 o 
   1   5  18       27.48      465.04    156.69 o 
   3   5  18     6949.59     6432.41    282.91 o 
   5   5  18     1281.34     1529.36    122.52 o 
   7   5  18     9526.86     8961.71   1207.75 o 
  -8   6  18      445.32      519.44     83.89 o 
  -6   6  18     5215.19     5217.47    422.96 o 
  -4   6  18     8358.87     7855.16    401.06 o 
  -2   6  18     2098.62     2333.48    173.37 o 
   0   6  18    17067.02    16178.16    948.07 o 
   2   6  18    11838.14    11049.54    428.49 o 
   4   6  18    23145.53    22242.63    982.46 o 
   6   6  18     3815.50     3743.76    361.17 o 
  -7   7  18      435.58      566.46    110.66 o 
  -5   7  18      316.90      395.50    100.71 o 
  -3   7  18     2233.41     2286.90    174.11 o 
  -1   7  18     3769.86     3777.82    220.38 o 
   1   7  18      126.02      214.14     58.66 o 
   3   7  18    10790.79    10160.48    435.42 o 
   5   7  18     1305.99     1270.93    212.98 o 
   7   7  18     6264.15     5769.41   1172.13 o 
  -6   8  18     7897.58     6513.61    498.30 o 
  -4   8  18    28854.55    25882.79   1265.16 o 
  -2   8  18     3389.16     2999.29    209.48 o 
   0   8  18    70157.09    66372.12   3190.41 o 
   2   8  18      225.15      382.82    192.38 o 
   4   8  18    38514.82    34101.30   1487.32 o 
   6   8  18        7.16      166.96    116.32 o 
  -5   9  18        7.47       63.73     74.66 o 
  -3   9  18      596.90      834.73    152.81 o 
  -1   9  18      806.72      824.69    141.36 o 
   1   9  18     1651.03     1774.02    192.41 o 
   3   9  18     3869.99     3813.18    236.07 o 
   5   9  18      148.78       96.59     67.00 o 
  -4  10  18    30432.92    27950.60   1560.79 o 
  -2  10  18     8295.20     7611.39    516.67 o 
   0  10  18    53382.29    50014.25   2908.68 o 
   2  10  18     2574.16     2272.42    186.99 o 
   4  10  18    35334.66    30237.45   2000.56 o 
  -3  11  18      261.33      410.83    128.27 o 
  -1  11  18     2123.32     1947.76    228.48 o 
   1  11  18     5398.96     4953.07    370.09 o 
   3  11  18      368.68      388.79     89.91 o 
  -2  12  18      406.53      333.41    112.95 o 
   0  12  18    25294.87    24490.16   1302.94 o 
   2  12  18        1.82      122.02     76.72 o 
  -9   1  19     2915.06     3003.35    186.54 o 
  -7   1  19      733.38      878.91    160.48 o 
  -5   1  19    41951.39    42069.18   1366.41 o 
  -3   1  19       18.25      146.91     53.69 o 
  -1   1  19   121421.12   130190.09   4765.00 o 
   1   1  19     6728.53     8102.09    513.56 o 
   3   1  19    71025.89    73332.33   3267.68 o 
   5   1  19    14512.46    14521.05    494.34 o 
   7   1  19     7976.25     8299.41    423.56 o 
  -8   2  19     2505.65     2354.20    222.86 o 
  -6   2  19     9677.11    10147.59    333.11 o 
  -4   2  19     5355.98     5777.73    320.02 o 
  -2   2  19     8394.89     9269.88    407.99 o 
   0   2  19     1249.92     1073.98    318.61 o 
   2   2  19      397.11      784.90     93.17 o 
   4   2  19        1.97      126.98     40.42 o 
   6   2  19      539.25      723.82     82.04 o 
   8   2  19      114.27      149.51     62.51 o 
  -9   3  19     3807.77     3641.61    263.85 o 
  -7   3  19     1806.69     1845.52    135.99 o 
  -5   3  19    24697.05    24112.35    939.81 o 
  -3   3  19     7023.66     6909.38    320.35 o 
  -1   3  19    32239.81    31539.91   1575.34 o 
   1   3  19     3882.96     4042.27    406.90 o 
   3   3  19    24015.04    25307.83    945.14 o 
   5   3  19     4072.94     4362.71    223.96 o 
   7   3  19     2627.10     2744.63    220.82 o 
  -8   4  19     7698.77     6850.95    401.70 o 
  -6   4  19    13672.54    12312.61    933.84 o 
  -4   4  19      313.73      414.70     68.58 o 
  -2   4  19    10089.32    10150.51    447.56 o 
   0   4  19     1021.05     1304.62    124.39 o 
   2   4  19     2647.12     2733.33    175.97 o 
   4   4  19     1935.17     1955.82    126.39 o 
   6   4  19      146.55      215.84     61.81 o 
   8   4  19      111.44       53.55    101.15 o 
  -7   5  19     8976.59     8524.46    471.93 o 
  -5   5  19    10609.39    10532.94    466.45 o 
  -3   5  19    22782.34    22772.39    911.14 o 
  -1   5  19    22985.42    22611.26    902.18 o 
   1   5  19     3560.46     3861.26    217.09 o 
   3   5  19     3990.47     3756.32    188.24 o 
   5   5  19       29.07       62.17     47.36 o 
   7   5  19      547.59      428.04    132.80 o 
  -8   6  19     7934.74     7543.63    360.59 o 
  -6   6  19    16603.46    15232.87    772.25 o 
  -4   6  19     6833.36     6730.56    358.79 o 
  -2   6  19    16111.93    15771.39    656.98 o 
   0   6  19      765.27      840.30    101.04 o 
   2   6  19     4608.95     4711.06    218.61 o 
   4   6  19      111.73      154.03     67.46 o 
   6   6  19      366.91      236.45    103.78 o 
  -7   7  19     9306.36     8241.18    525.06 o 
  -5   7  19     3809.80     3166.83    264.95 o 
  -3   7  19    24111.11    24369.88   1083.01 o 
  -1   7  19      509.66      699.66     99.78 o 
   1   7  19    34618.03    31711.28   1256.18 o 
   3   7  19     1763.75     1694.55    133.82 o 
   5   7  19     9215.30     9090.21    961.76 o 
  -6   8  19     8757.17     7262.95    487.88 o 
  -4   8  19      129.27      382.07    130.02 o 
  -2   8  19     7677.33     7420.69    400.17 o 
   0   8  19      902.29      720.47    107.25 o 
   2   8  19     1448.21     1449.33    123.27 o 
   4   8  19       74.88      170.61     68.02 o 
   6   8  19       96.93      175.57    151.72 o 
  -5   9  19       33.09      110.86    107.10 o 
  -3   9  19    40464.25    37378.11   2032.78 o 
  -1   9  19      614.31      629.15    103.39 o 
   1   9  19    39433.78    37768.48   2104.62 o 
   3   9  19     7087.61     6458.09    448.57 o 
   5   9  19    17507.64    14203.51   1332.55 o 
  -4  10  19     1213.67     1175.28    181.47 o 
  -2  10  19     3385.99     2867.09    374.62 o 
   0  10  19     1283.05     1255.51    211.08 o 
   2  10  19     1402.53     1553.72    151.51 o 
   4  10  19      108.34      191.69     80.83 o 
  -3  11  19    20318.33    19678.21   1151.61 o 
  -1  11  19     1191.34     1110.78    173.91 o 
   1  11  19    33436.84    32896.83   1629.69 o 
   3  11  19     4175.75     3814.65    270.24 o 
   0  12  19     3480.38     3238.49    287.31 o 
  -8   0  20     1604.71     1685.19    167.28 o 
  -6   0  20    19909.39    19845.96   1087.91 o 
  -4   0  20     7281.84     8073.99    815.13 o 
  -2   0  20       24.25      172.58    121.97 o 
   0   0  20    17627.57    18529.51   1118.58 o 
   2   0  20    42449.92    45335.48   2201.20 o 
   4   0  20     2008.23     2226.03    296.43 o 
   6   0  20    53135.24    52582.31   2535.60 o 
   8   0  20       47.48      252.87    142.80 o 
  -9   1  20     1392.21     1691.42    134.03 o 
  -7   1  20     2530.76     2614.28    149.44 o 
  -5   1  20     7587.19     7591.94    311.15 o 
  -3   1  20     4181.11     4308.11    220.76 o 
  -1   1  20     3305.85     4532.53    238.52 o 
   1   1  20     2179.57     2802.43    136.73 o 
   3   1  20      113.11      207.09    154.69 o 
   5   1  20       25.13      128.17     44.66 o 
   7   1  20        9.43      161.66     51.88 o 
  -8   2  20     3441.90     3417.58    263.53 o 
  -6   2  20    18834.24    19774.61    789.90 o 
  -4   2  20     7382.25     8151.63    434.55 o 
  -2   2  20     3037.23     3534.45    199.73 o 
   0   2  20        4.82      299.41     86.25 o 
   2   2  20    10698.12    11709.35    581.01 o 
   4   2  20      686.90      705.56     96.46 o 
   6   2  20    35823.94    36255.09   1187.98 o 
   8   2  20      397.53      642.41    153.21 o 
  -7   3  20     8442.04     8219.37    399.30 o 
  -5   3  20    12969.32    13069.87    544.88 o 
  -3   3  20     6307.91     6692.92    313.17 o 
  -1   3  20    11729.42    11872.08    517.92 o 
   1   3  20     3259.19     3180.49    296.33 o 
   3   3  20     6583.39     7059.20    368.63 o 
   5   3  20     6621.85     6756.52    325.20 o 
   7   3  20     1853.46     2094.46    202.17 o 
  -8   4  20     5438.14     5686.37    388.81 o 
  -6   4  20    11292.37     9454.23    810.62 o 
  -4   4  20     4245.04     4362.46    232.04 o 
  -2   4  20     6482.62     6775.13    327.67 o 
   0   4  20     1063.58      971.03    109.58 o 
   2   4  20     5195.17     5407.39    253.36 o 
   4   4  20      679.99     1116.02    119.64 o 
   6   4  20    19085.40    19440.22    776.96 o 
  -7   5  20     7135.40     6425.84    377.33 o 
  -5   5  20    24288.45    22049.22    980.40 o 
  -3   5  20    17634.38    18169.42    746.67 o 
  -1   5  20    28097.36    27906.22   1108.73 o 
   1   5  20    24601.20    24298.43    987.51 o 
   3   5  20     9965.25    10270.42    415.65 o 
   5   5  20     7842.86     8326.50    402.34 o 
   7   5  20      191.57      242.96     89.10 o 
  -6   6  20     2441.02     2267.26    331.71 o 
  -4   6  20    12813.30    11714.05    564.99 o 
  -2   6  20     1125.66     1366.36    128.98 o 
   0   6  20      627.02      902.33    180.97 o 
   2   6  20       18.41      159.36     57.87 o 
   4   6  20    10183.14     9745.08    647.53 o 
   6   6  20     1823.17     2022.83    219.46 o 
  -7   7  20     5754.56     5040.43    364.54 o 
  -5   7  20    25683.17    21146.19   2104.77 o 
  -3   7  20    11525.35    11445.87    562.39 o 
  -1   7  20     8404.81     7760.58    471.63 o 
   1   7  20    11529.74    10797.62    461.13 o 
   3   7  20      883.80      921.20    105.31 o 
   5   7  20     7995.98     7997.83   1062.60 o 
  -6   8  20     4726.63     4351.22    336.58 o 
  -4   8  20     2928.37     2752.44    212.28 o 
  -2   8  20     4882.65     4721.14    291.08 o 
   0   8  20     3060.32     3134.10    210.68 o 
   2   8  20      643.40      772.69     98.20 o 
   4   8  20    17878.25    16489.38   1283.03 o 
  -5   9  20     4601.68     4323.12    342.22 o 
  -3   9  20      649.98      939.19    213.65 o 
  -1   9  20     1610.29     1573.63    164.35 o 
   1   9  20     1670.10     1694.70    187.69 o 
   3   9  20       52.70      126.05     65.35 o 
   5   9  20     2790.74     1983.58    187.11 o 
  -4  10  20     1920.13     1987.68    243.03 o 
  -2  10  20     2533.06     2595.47    295.60 o 
   0  10  20     1474.66     1823.66    225.78 o 
   2  10  20      959.71     1070.03    142.99 o 
   4  10  20    14193.91    11715.18    807.75 o 
  -3  11  20     3821.74     3646.72    320.13 o 
  -1  11  20     1153.89     1116.78    174.96 o 
   1  11  20        2.22      211.63     95.70 o 
  -7   1  21     3688.43     4175.46    206.31 o 
  -5   1  21     9367.55    10416.80    447.87 o 
  -3   1  21    20555.03    22570.44   1106.43 o 
  -1   1  21      578.04      743.68    116.37 o 
   1   1  21    35276.77    40567.44   1301.67 o 
   3   1  21    13085.80    15370.82    798.05 o 
   5   1  21    10192.52    10988.08    475.83 o 
   7   1  21    13790.99    14745.90    538.85 o 
  -8   2  21     3219.15     3170.44    252.70 o 
  -6   2  21     6920.06     7321.40    654.83 o 
  -4   2  21     5472.97     5757.28    311.31 o 
  -2   2  21     9538.19     9920.76    439.46 o 
   0   2  21     3015.30     3216.39    209.59 o 
   2   2  21     7786.85     8699.57    545.52 o 
   4   2  21     2870.32     3202.42    283.35 o 
   6   2  21     5255.33     5426.91    267.85 o 
  -7   3  21     2110.88     1741.65    160.16 o 
  -5   3  21     4580.36     4691.54    243.81 o 
  -3   3  21    16628.72    16568.23    676.80 o 
  -1   3  21     1075.42     1292.62    132.68 o 
   1   3  21    26699.04    26730.37   1180.15 o 
   3   3  21    19177.60    22164.48   1249.06 o 
   5   3  21     7744.12     8602.05    463.94 o 
   7   3  21     9260.86     9963.44    538.27 o 
  -8   4  21     3534.61     3301.54    417.06 o 
  -6   4  21     6359.77     5873.21    389.52 o 
  -4   4  21     9782.84     9032.00    408.77 o 
  -2   4  21    37935.61    36044.66   1660.13 o 
   0   4  21    13256.87    13512.43    897.08 o 
   2   4  21    32128.14    32581.54   1132.19 o 
   4   4  21     9126.21     9952.40    437.25 o 
   6   4  21    10762.64    11615.92    504.31 o 
  -7   5  21     2092.56     1870.51    170.77 o 
  -5   5  21     1682.90     1532.95    143.08 o 
  -3   5  21     2927.27     2825.34    184.77 o 
  -1   5  21    23489.79    24437.47   1031.79 o 
   1   5  21    17603.33    16975.63    727.31 o 
   3   5  21    16535.68    16764.51    631.61 o 
   5   5  21    11337.27    12365.30    950.25 o 
  -6   6  21     6121.84     5027.64    356.64 o 
  -4   6  21    12570.51    12722.37    613.63 o 
  -2   6  21    16478.91    15799.10    674.05 o 
   0   6  21    16263.20    17114.56    726.28 o 
   2   6  21    24636.02    23950.69    852.62 o 
   4   6  21     8270.59     8452.24    644.65 o 
   6   6  21    13462.73    12360.86    708.21 o 
  -5   7  21     6091.75     5521.30    580.11 o 
  -3   7  21      104.37      161.56     75.24 o 
  -1   7  21    15444.54    14925.94    644.01 o 
   1   7  21     6990.96     6847.64    330.60 o 
   3   7  21    14683.15    13530.99    562.87 o 
   5   7  21     8983.57     9611.14    662.30 o 
  -6   8  21     1653.23     1347.95    184.10 o 
  -4   8  21     4668.50     4093.44    295.92 o 
  -2   8  21     8628.38     8000.85    430.46 o 
   0   8  21     2969.54     2955.06    194.76 o 
   2   8  21     9298.35     7965.59    388.95 o 
   4   8  21     1720.38     1419.64    230.76 o 
  -5   9  21     4315.18     3738.77    311.59 o 
  -3   9  21      190.20      277.52     83.99 o 
  -1   9  21    12240.87    11429.75    577.16 o 
   1   9  21     3566.90     3540.55    235.71 o 
   3   9  21     6771.56     6057.67    423.81 o 
  -4  10  21       16.42      117.76     95.70 o 
  -2  10  21      207.37      209.20     93.55 o 
   0  10  21      688.06      649.38    133.64 o 
   2  10  21      600.14      745.48    118.23 o 
  -1  11  21     9220.29     9190.79    777.21 o 
   1  11  21      660.55      722.70    139.46 o 
  -8   0  22     1434.31     1602.88    167.96 o 
  -6   0  22    39199.99    39920.71   3334.91 o 
  -4   0  22      139.35      219.35    182.96 o 
  -2   0  22    86882.97    95176.69   6943.51 o 
   0   0  22     2034.85     2424.74    244.62 o 
   2   0  22    71988.40    82697.44   3951.35 o 
   4   0  22     6129.00     6596.15    469.27 o 
   6   0  22     1892.94     2357.37    216.96 o 
  -7   1  22      251.45      300.69     75.52 o 
  -5   1  22      181.78      412.42     75.48 o 
  -3   1  22      157.72      144.30     56.74 o 
  -1   1  22       28.75      114.41     57.29 o 
   1   1  22     2172.17     3503.67    237.02 o 
   3   1  22     5411.81     6346.88    436.27 o 
   5   1  22     5082.76     5245.28    304.50 o 
   7   1  22     2550.04     2786.94    193.66 o 
  -8   2  22     2665.27     2496.90    216.36 o 
  -6   2  22    51617.94    47541.62   2132.55 o 
  -4   2  22       66.39      134.65     59.27 o 
  -2   2  22    69656.59    70338.48   2647.22 o 
   0   2  22     1837.49     1895.76    178.27 o 
   2   2  22    20183.75    23423.69    906.31 o 
   4   2  22      613.19      848.42    108.05 o 
   6   2  22     2760.98     3262.86    227.52 o 
  -7   3  22       44.91       85.80     66.43 o 
  -5   3  22      432.09      460.15     79.88 o 
  -3   3  22    10012.99     9770.10    434.57 o 
  -1   3  22    13337.21    12501.13    597.52 o 
   1   3  22     8478.14     8249.64    363.33 o 
   3   3  22     7190.42     8268.54    399.12 o 
   5   3  22     4154.56     4803.32    447.31 o 
   7   3  22     4505.34     4866.18    637.90 o 
  -6   4  22    10740.58    10145.33    618.96 o 
  -4   4  22     4436.42     4150.72    230.64 o 
  -2   4  22    24347.50    23258.06   1035.01 o 
   0   4  22     1664.10     1877.41    273.08 o 
   2   4  22    17924.27    18547.13    906.63 o 
   4   4  22       22.43      155.99    170.85 o 
   6   4  22        3.73      113.09     59.50 o 
  -7   5  22      126.58      140.28     72.03 o 
  -5   5  22      480.90      579.63     97.78 o 
  -3   5  22      123.22      226.48     66.91 o 
  -1   5  22     6299.66     6180.35    433.69 o 
   1   5  22     7197.73     7402.29    457.98 o 
   3   5  22    19514.20    20147.72    745.44 o 
   5   5  22    12896.40    12682.62    666.25 o 
  -6   6  22      956.56      847.65    138.10 o 
  -4   6  22    13601.78    12857.80    622.00 o 
  -2   6  22     1546.34     1697.42    152.37 o 
   0   6  22    23328.48    23315.12    961.91 o 
   2   6  22       23.20      109.03     55.44 o 
   4   6  22     4349.97     4340.97    370.57 o 
   6   6  22      205.96      222.07     92.99 o 
  -5   7  22     2943.97     2481.64    227.17 o 
  -3   7  22       73.74      191.94     70.26 o 
  -1   7  22    14954.63    13046.27    596.29 o 
   1   7  22     2624.55     2649.42    220.62 o 
   3   7  22     9278.79     8485.13    416.34 o 
   5   7  22     5113.81     4808.99    450.55 o 
  -4   8  22    39050.68    35063.92   1542.04 o 
  -2   8  22        2.65      211.04    173.85 o 
   0   8  22    24192.44    21458.18   1493.72 o 
   2   8  22       21.87       74.43     53.55 o 
   4   8  22     5782.86     5351.91    560.78 o 
  -3   9  22     1020.05      793.43    126.08 o 
  -1   9  22     2361.68     2424.07    233.88 o 
   1   9  22      389.93      346.41    141.70 o 
   3   9  22     2575.07     2498.17    275.47 o 
  -2  10  22      889.67      656.02    133.62 o 
   0  10  22    30789.28    29351.32   1771.10 o 
   2  10  22     1162.53     1135.76    138.64 o 
  -7   1  23      111.25      242.53    106.22 o 
  -5   1  23    33691.95    36107.58   1714.79 o 
  -3   1  23     4861.10     5302.41    268.86 o 
  -1   1  23    18877.60    21433.60    859.34 o 
   1   1  23    21537.28    25318.65    957.89 o 
   3   1  23     4208.30     5653.79    635.29 o 
   5   1  23    33905.07    38490.46   2050.10 o 
  -6   2  23     3801.49     3812.46    256.06 o 
  -4   2  23      125.25      129.76     56.00 o 
  -2   2  23      451.33      732.99    125.09 o 
   0   2  23     1468.68     1495.24    146.85 o 
   2   2  23     1504.85     2281.07    315.71 o 
   4   2  23     1584.73     1868.71    147.78 o 
   6   2  23     2531.96     2733.45    180.59 o 
  -7   3  23      638.93      667.37    137.67 o 
  -5   3  23    18001.21    18059.35    815.43 o 
  -3   3  23      241.86      309.38     75.59 o 
  -1   3  23    14715.04    14084.16    751.87 o 
   1   3  23    11741.51    12767.40    538.46 o 
   3   3  23     1759.18     1936.18    151.22 o 
   5   3  23    21773.08    23208.92   1090.66 o 
  -6   4  23    15254.20    13861.58    814.86 o 
  -4   4  23     1785.01     1922.16    157.61 o 
  -2   4  23     5481.22     5553.09    458.59 o 
   0   4  23      575.07      587.27    116.14 o 
   2   4  23      611.62      724.19     99.23 o 
   4   4  23      999.09     1265.56    167.96 o 
   6   4  23     6140.20     6509.68    335.23 o 
  -5   5  23    11550.43     9924.13    499.46 o 
  -3   5  23     2763.97     2929.10    241.40 o 
  -1   5  23      408.97      465.42     89.57 o 
   1   5  23      197.96      392.14     82.05 o 
   3   5  23     3726.60     3879.12    227.26 o 
   5   5  23     3392.39     3893.38    499.82 o 
  -6   6  23     4921.06     4223.73    318.22 o 
  -4   6  23     1225.78     1456.50    158.39 o 
  -2   6  23     1880.48     1953.92    187.04 o 
   0   6  23      703.27      840.08    111.36 o 
   2   6  23     1200.56     1111.65    129.86 o 
   4   6  23      596.43      692.83     99.02 o 
  -5   7  23       17.40       66.05     71.46 o 
  -3   7  23    15237.21    14358.24    693.14 o 
  -1   7  23     1970.73     1884.46    161.14 o 
   1   7  23     3832.43     3603.90    225.85 o 
   3   7  23    10625.32    10880.50    645.05 o 
  -4   8  23       30.88      179.09     76.00 o 
  -2   8  23      820.96      741.17    118.26 o 
   0   8  23      101.78      130.33     67.65 o 
   2   8  23      341.28      282.45     74.39 o 
   4   8  23      101.23      222.12     70.36 o 
  -3   9  23    17817.95    16154.21    779.90 o 
  -1   9  23     9546.79     8713.84    472.40 o 
   1   9  23     9097.48     8443.35    430.64 o 
   0  10  23        8.58      108.76     88.90 o 
  -6   0  24     1628.44     1759.52    224.61 o 
  -4   0  24     3356.45     3729.24    522.10 o 
  -2   0  24     9457.46    12135.61    908.84 o 
   0   0  24     1236.64     1324.96    217.17 o 
   2   0  24    27338.82    32367.34   2302.60 o 
   4   0  24       71.72      105.34     89.20 o 
   6   0  24    26222.77    30162.40   3489.60 o 
  -7   1  24      252.13      471.33    165.11 o 
  -5   1  24       14.25      207.81    134.83 o 
  -3   1  24      424.46      715.10     94.50 o 
  -1   1  24        3.18      250.10     67.15 o 
   1   1  24     1375.91     2103.39    146.40 o 
   3   1  24      736.21      999.77    147.24 o 
   5   1  24     1252.89     1690.33    168.03 o 
  -6   2  24       10.78      296.25    253.54 o 
  -4   2  24      454.61      486.58     82.81 o 
  -2   2  24    24465.58    25328.39   1001.02 o 
   0   2  24      254.90      508.94    146.42 o 
   2   2  24    41928.22    47196.50   2523.13 o 
   4   2  24       56.43      231.22    109.23 o 
   6   2  24    23976.13    26961.99    994.66 o 
  -7   3  24    12058.76    10191.52    786.87 o 
  -5   3  24    14406.33    13714.89    589.25 o 
  -3   3  24    17194.87    15924.52   1222.06 o 
  -1   3  24    11763.08    11175.78    618.71 o 
   1   3  24     8349.42     8957.72    392.77 o 
   3   3  24      472.96      865.22    105.82 o 
   5   3  24      650.79      929.48    114.91 o 
  -6   4  24       33.37       98.21     80.35 o 
  -4   4  24      138.83      201.98     66.53 o 
  -2   4  24     4245.63     4279.05    460.62 o 
   0   4  24     3265.96     3065.36    523.11 o 
   2   4  24    16026.98    17390.22    692.93 o 
   4   4  24     2876.01     3391.25    365.34 o 
  -5   5  24    15156.26    13338.61    644.24 o 
  -3   5  24    18474.04    16997.00    792.07 o 
  -1   5  24    10779.14     9886.71    560.36 o 
   1   5  24    14013.41    12453.75    723.53 o 
   3   5  24     1611.76     1829.82    146.78 o 
   5   5  24     2373.75     2518.05    457.24 o 
  -4   6  24      995.63      959.23    131.38 o 
  -2   6  24     1048.96     1159.73    253.34 o 
   0   6  24     8590.71     8071.05    432.85 o 
   2   6  24     2249.12     2081.88    196.46 o 
   4   6  24    12135.82    12961.07    595.36 o 
  -5   7  24     7528.97     6765.22    461.03 o 
  -3   7  24     7415.62     7462.14    411.95 o 
  -1   7  24     1413.50     1396.75    146.35 o 
   1   7  24     6459.93     5941.50    353.96 o 
   3   7  24        2.50      151.54    116.93 o 
  -4   8  24     2977.19     2681.98    215.85 o 
  -2   8  24        2.12      136.15     67.85 o 
   0   8  24    16186.22    14849.82    786.76 o 
   2   8  24       30.23      159.64     64.68 o 
  -1   9  24      469.72      547.63    105.67 o 
   1   9  24     4482.83     4207.87    274.82 o 
  -5   1  25     1479.08     1768.83    152.22 o 
  -3   1  25    12477.07    13177.25    559.85 o 
  -1   1  25    11100.05    12485.41    548.42 o 
   1   1  25     4218.52     5725.66    665.13 o 
   3   1  25    11807.11    13560.40    748.88 o 
   5   1  25      427.13      649.59    123.36 o 
  -6   2  25     1941.40     2057.15    190.83 o 
  -4   2  25     2741.14     2727.09    198.38 o 
  -2   2  25     6488.80     6985.58    474.48 o 
   0   2  25     6123.79     6322.40    353.59 o 
   2   2  25    10095.13    12502.89   1038.71 o 
   4   2  25     8152.58     9778.29    997.39 o 
  -5   3  25      434.57      512.42     90.76 o 
  -3   3  25     8470.66     9124.88    605.23 o 
  -1   3  25    12376.04    12007.24    586.24 o 
   1   3  25     3474.00     4460.81    236.98 o 
   3   3  25     6664.72     7372.82    717.36 o 
   5   3  25        0.07      115.16     61.45 o 
  -6   4  25    16105.95    13626.33    814.15 o 
  -4   4  25    10805.56    10335.31    627.35 o 
  -2   4  25    32482.88    29434.42   1327.28 o 
   0   4  25    17098.37    16552.41    929.13 o 
   2   4  25    19644.96    20872.80    842.47 o 
   4   4  25     9414.82    10137.82    655.48 o 
  -5   5  25     6070.34     5705.55    405.15 o 
  -3   5  25     9025.11     8096.25    432.34 o 
  -1   5  25     7514.27     7063.82    654.40 o 
   1   5  25     7085.96     7429.39    535.39 o 
   3   5  25     2474.21     2587.08    211.08 o 
  -4   6  25    11653.42    10996.07    558.31 o 
  -2   6  25    21051.04    19142.65    891.56 o 
   0   6  25     8698.10     7700.62    424.22 o 
   2   6  25    16258.84    15091.86   1003.74 o 
   4   6  25     8287.99     8495.83    424.28 o 
  -3   7  25     3707.55     3527.21    247.68 o 
  -1   7  25     4993.94     4713.18    274.38 o 
   1   7  25     7240.48     6822.84    472.53 o 
   3   7  25      713.07      642.60    103.05 o 
  -2   8  25     9002.94     7847.43    435.14 o 
   0   8  25     3122.98     3161.08    223.28 o 
   2   8  25     8372.50     7635.43    560.90 o 
  -6   0  26    29391.46    30434.13   2339.79 o 
  -4   0  26     1448.02     1400.17    192.78 o 
  -2   0  26    26847.21    29233.52   2106.26 o 
   0   0  26     1323.96     1979.96    253.15 o 
   2   0  26      359.72      506.89    151.37 o 
   4   0  26     1388.95     2200.20   1204.85 o 
  -5   1  26      196.89      179.79     63.19 o 
  -3   1  26      253.50      384.80     79.75 o 
  -1   1  26      759.86      926.27    118.16 o 
   1   1  26     2142.48     2744.47    348.24 o 
   3   1  26     1843.79     2716.30    796.10 o 
   5   1  26      406.96      868.87    284.69 o 
  -6   2  26    35772.54    34928.59   1602.76 o 
  -4   2  26      295.91      479.97    105.90 o 
  -2   2  26    15122.02    16504.45    691.97 o 
   0   2  26     1936.66     2216.56    240.10 o 
   2   2  26     1002.35     1328.77    162.53 o 
   4   2  26     7221.81     8478.02    918.05 o 
  -5   3  26     2220.09     2117.46    237.03 o 
  -3   3  26     3565.71     4059.34    235.82 o 
  -1   3  26     7065.14     7141.61    390.55 o 
   1   3  26     8498.25     9569.05    419.61 o 
   3   3  26    11926.35    13536.82    999.01 o 
  -4   4  26     1624.71     1600.77    160.16 o 
  -2   4  26     4319.53     3861.02    511.98 o 
   0   4  26       96.18      183.67    132.25 o 
   2   4  26      132.95      167.69     66.05 o 
   4   4  26     2145.26     2844.46    367.74 o 
  -5   5  26     8364.64     6965.58    538.46 o 
  -3   5  26     7220.23     6645.88    400.42 o 
  -1   5  26    11884.40     9130.73    703.46 o 
   1   5  26    13351.04    12948.75    873.39 o 
   3   5  26    11569.76    11884.38    535.03 o 
  -4   6  26     6167.31     5534.94    332.94 o 
  -2   6  26      337.02      391.66     94.44 o 
   0   6  26      800.57      850.18    148.51 o 
   2   6  26      442.20      479.17     88.02 o 
  -3   7  26     1732.87     1584.68    176.01 o 
  -1   7  26     7043.71     6348.97    495.97 o 
   1   7  26     8410.14     6945.24    406.00 o 
  -5   1  27    13000.86    12938.33    553.47 o 
  -3   1  27    28329.94    30080.37   1174.43 o 
  -1   1  27     4442.90     5108.50    281.94 o 
   1   1  27    33690.48    39275.69   2618.41 o 
   3   1  27       21.78       69.45     91.89 o 
  -4   2  27       34.80      121.99     85.88 o 
  -2   2  27      118.08      200.42     71.80 o 
   0   2  27      361.09      491.66    101.77 o 
   2   2  27     1811.30     3003.38    799.11 o 
   4   2  27      467.67      895.12    276.53 o 
  -5   3  27     4971.59     4864.40    265.75 o 
  -3   3  27     7982.51     8335.27    566.09 o 
  -1   3  27      408.75      426.00     92.45 o 
   1   3  27    24464.15    27360.51   1040.15 o 
   3   3  27      197.92      487.23     87.65 o 
  -4   4  27        1.15        1.90     55.63 o 
  -2   4  27      473.74     1076.61    157.07 o 
   0   4  27      345.08      603.42    179.49 o 
   2   4  27     5661.10     5827.54    396.76 o 
  -3   5  27      769.20      885.90    217.09 o 
  -1   5  27     5290.54     4896.09    476.97 o 
   1   5  27     3157.71     3830.51    588.56 o 
   3   5  27     9125.73     9876.24    480.58 o 
  -2   6  27      238.23      274.05    101.77 o 
   0   6  27      174.94      198.21     93.07 o 
   2   6  27     2537.78     2354.29    220.63 o 
  -1   7  27     7518.06     6638.70    611.51 o 
  -4   0  28      366.20      423.69    120.80 o 
  -2   0  28    36863.05    39989.16   2177.84 o 
   0   0  28     2143.49     2370.75    571.19 o 
   2   0  28    32251.24    34976.36   2504.90 o 
  -3   1  28     1186.37     1259.25    135.67 o 
  -1   1  28      186.30      307.08     88.03 o 
   1   1  28       14.49      949.74    176.88 o 
   3   1  28      246.74      437.22    100.08 o 
  -4   2  28      187.25      279.83     76.41 o 
  -2   2  28    25493.70    28022.18   1115.49 o 
   0   2  28      149.39      297.80     92.75 o 
   2   2  28    23965.76    27090.16   1398.85 o 
  -3   3  28     3061.34     3411.62    371.43 o 
  -1   3  28      690.24      967.03    158.02 o 
   1   3  28     1203.07     1676.77    304.44 o 
   3   3  28      433.10      638.49    123.39 o 
  -2   4  28    13002.98    12908.82    813.76 o 
   0   4  28      422.69      611.41    172.19 o 
   2   4  28     9336.46    10009.99    550.49 o 
  -3   5  28     8309.91     6923.42    650.54 o 
  -1   5  28     2471.80     2290.75    208.62 o 
   1   5  28     2884.82     3188.24    472.03 o 
  -3   1  29      866.11     1042.55    127.48 o 
  -1   1  29     3691.24     4031.71    251.20 o 
   1   1  29     3137.11     3743.50    589.47 o 
  -2   2  29     6431.05     7441.82    375.04 o 
   0   2  29     3337.61     3713.09    433.79 o 
   2   2  29     1711.15     2965.67    556.07 o 
  -3   3  29      534.34      714.03    110.58 o 
  -1   3  29     3677.07     3819.42    258.43 o 
   1   3  29     2711.34     3366.04    246.01 o 
  -2   4  29    14931.02    14341.88   1121.99 o 
   0   4  29     8689.25     8742.98    398.04 o 
  -2   0  30     1097.88     1109.42    190.85 o 
   0   0  30     5639.51     5479.84    535.49 o 
  -1   1  30     3382.61     4103.04    258.67 o 
   0   2  30     3269.46     4097.35    580.97 o 
                                                 
